# Supplementary material for: Genome-Wide Analysis of Whole Human Glycoside Hydrolases by Data-Driven Analysis in Silico
Source: Int J Mol Sci. 2019 Dec 13;20(24):6290. doi: 10.3390/ijms20246290 (PMC6940844; doi:10.3390/ijms20246290)
Supplement: Supplementary file 1 [file ijms-20-06290-s001.zip]

Archive with 8 entries (7 files):
- ijms-660336 SI/
- ijms-660336 SI/ijms-660336-SI-Author Proofreading .docx
- ijms-660336 SI/supplementary data 1.xlsx
- ijms-660336 SI/Supplementary data 2.xlsx
- ijms-660336 SI/Supplementary data 3.xlsx
- ijms-660336 SI/Supplementary data 4.xlsx
- ijms-660336 SI/Supplementary data 5.xlsx
- ijms-660336 SI/Supplementary data 6.xlsx
