# Supplementary material for: Genome-Wide Analysis of Whole Human Glycoside Hydrolases by Data-Driven Analysis in Silico
Source: Int J Mol Sci. 2019 Dec 13;20(24):6290. doi: 10.3390/ijms20246290 (PMC6940844; doi:10.3390/ijms20246290)
Supplement: Supplementary file 1 [file ijms-20-06290-s001.zip › ijms-660336 SI/supplementary data 1.xlsx]

## Sheet: Overlapped data
Supplementary Data 1. Overlapped data obtained using Uniprot, CAZy, and BRENDA with data obtained using GO
Entry	Protein names	Status	Class	Disordered residue %	Ordered residue %	Continuous stretch of disordered peptide(>15 residues)	Structure category	Longest continuous stretch of disordered region	QuickGO
Q5VSG8	Glycoprotein endo-alpha-1,2-mannosidase-like protein (EC 3.2.1.-)	reviewed	1	0.19	0.81	presence	protein with structured domain and disordered region	56	0016798
Q5SRI9	Glycoprotein endo-alpha-1,2-mannosidase (Endo-alpha mannosidase) (Endomannosidase) (hEndo) (EC 3.2.1.130) (Mandaselin)	reviewed	1	0.08	0.92	absence	Structured protein	11	0016798
G3V5E8	Galactocerebrosidase	unreviewed	1	0.02	0.98	absence	Structured protein	2	0016798
G3V4M2	Galactocerebrosidase	unreviewed	1	0	1	absence	Structured protein	0	0016798
A0A087WX10	Galactocerebrosidase (Fragment)	unreviewed	1	0.01	0.99	absence	Structured protein	2	0016798
A0A0A0MQV0	Testis tissue sperm-binding protein Li 88E (Testis tissue sperm-binding protein Li 89A)	unreviewed	1	0.01	0.99	absence	Structured protein	2	0016798
A0A024R6E8	Galactosylceramidase, isoform CRA_c	unreviewed	1	0.01	0.99	absence	Structured protein	2	0016798
G3V255	Galactocerebrosidase	unreviewed	1	0	1	absence	Structured protein	0	0016798
B4DFD1	cDNA FLJ51812, highly similar to Galactocerebrosidase (EC 3.2.1.46)	unreviewed	1	0	1	absence	Structured protein	0	0016798
P54803	Galactocerebrosidase (GALCERase) (EC 3.2.1.46) (Galactocerebroside beta-galactosidase) (Galactosylceramidase) (Galactosylceramide beta-galactosidase)	reviewed	1	0.01	0.99	absence	Structured protein	2	0016798
B2R6X2	Beta-glucuronidase (EC 3.2.1.31)	unreviewed	1	0	1	absence	Structured protein	1	0016798
B4DTH9	cDNA FLJ53190, highly similar to Beta-glucuronidase (EC 3.2.1.31)	unreviewed	1	0	1	absence	Structured protein	1	0016798
P08236	Beta-glucuronidase (EC 3.2.1.31) (Beta-G1)	reviewed	1	0	1	absence	Structured protein	0	0016798
A0A024R3N9	Beta-galactosidase (EC 3.2.1.23)	unreviewed	1	0.01	0.99	absence	Structured protein	4	0016798
H7C115	Beta-galactosidase-1-like protein 3 (Fragment)	unreviewed	1	0.06	0.94	absence	Structured protein	7	0016798
Q8NCG3	cDNA FLJ90269 fis, clone NT2RM4001843, weakly similar to BETA-GALACTOSIDASE (EC 3.2.1.23)	unreviewed	1	0.01	0.99	absence	Structured protein	4	0016798
Q8NCI6	Beta-galactosidase-1-like protein 3 (EC 3.2.1.-)	reviewed	1	0.02	0.98	absence	Structured protein	7	0016798
Q8IW92	Beta-galactosidase-1-like protein 2 (EC 3.2.1.-)	reviewed	1	0.01	0.99	absence	Structured protein	4	0016798
Q9Y3R4	Sialidase-2 (EC 3.2.1.18) (Cytosolic sialidase) (N-acetyl-alpha-neuraminidase 2)	reviewed	1	0.1	0.9	absence	Structured protein	7	0016798
B3KR54	Sialidase 4, isoform CRA_b (cDNA FLJ33719 fis, clone BRAWH2009490, highly similar to Sialidase-4 (EC 3.2.1.18)) (cDNA FLJ54457, highly similar to Sialidase-4 (EC 3.2.1.18))	unreviewed	1	0.25	0.75	presence	protein with structured domain and disordered region	75	0016798
Q8WWR8	Sialidase-4 (EC 3.2.1.18) (N-acetyl-alpha-neuraminidase 4)	reviewed	1	0.25	0.75	presence	protein with structured domain and disordered region	75	0016798
Q9UQ49	Sialidase-3 (EC 3.2.1.18) (Ganglioside sialidase) (Membrane sialidase) (N-acetyl-alpha-neuraminidase 3)	reviewed	1	0.07	0.93	presence	protein with structured domain and disordered region	20	0016798
Q9Y2E5	Epididymis-specific alpha-mannosidase (EC 3.2.1.24) (Mannosidase alpha class 2B member 2)	reviewed	1	0.08	0.92	presence	protein with structured domain and disordered region	21	0016798
Q8N1E2	Lysozyme g-like protein 1 (EC 3.2.1.-)	reviewed	1	0.09	0.91	absence	Structured protein	14	0016798
B2RBF5	cDNA, FLJ95483, highly similar to Homo sapiens chitobiase, di-N-acetyl- (CTBS), mRNA	unreviewed	1	0	1	absence	Structured protein	0	0016798
B4DQ98	cDNA FLJ55135, highly similar to Di-N-acetylchitobiase (EC 3.2.1.-)	unreviewed	1	0	1	absence	Structured protein	0	0016798
B3KQS3	cDNA PSEC0114 fis, clone NT2RP2006543, highly similar to DI-N-ACETYLCHITOBIASE (EC 3.2.1.-)	unreviewed	1	0	1	absence	Structured protein	0	0016798
Q01459	Di-N-acetylchitobiase (EC 3.2.1.-)	reviewed	1	0	1	absence	Structured protein	0	0016798
Q86SG7	Lysozyme g-like protein 2 (EC 3.2.1.-)	reviewed	1	0	1	absence	Structured protein	0	0016798
Q99519	Sialidase-1 (EC 3.2.1.18) (Acetylneuraminyl hydrolase) (G9 sialidase) (Lysosomal sialidase) (N-acetyl-alpha-neuraminidase 1)	reviewed	1	0.07	0.93	absence	Structured protein	10	0016798
Q5JQI0	NEU1 (NEU1 protein) (Sialidase 1 (Lysosomal sialidase), isoform CRA_a) (cDNA, FLJ93471, Homo sapiens sialidase 1 (lysosomal sialidase) (NEU1), mRNA)	unreviewed	1	0.07	0.93	absence	Structured protein	10	0016798
Q5D1J4	Hyaluronidase (EC 3.2.1.35) (Hyaluronoglucosaminidase)	unreviewed	1	0	1	absence	Structured protein	0	0016798
A0A024R2X3	Hyaluronidase (EC 3.2.1.35) (Hyaluronoglucosaminidase)	unreviewed	1	0	1	absence	Structured protein	0	0016798
A0A024R2Y7	Hyaluronidase (EC 3.2.1.35) (Hyaluronoglucosaminidase)	unreviewed	1	0.02	0.98	absence	Structured protein	0	0016798
A0A024R2W8	Hyaluronidase (EC 3.2.1.35) (Hyaluronoglucosaminidase)	unreviewed	1	0	1	absence	Structured protein	0	0016798
C9JB51	Hyaluronidase (EC 3.2.1.35) (Hyaluronoglucosaminidase) (Fragment)	unreviewed	1	0	1	absence	Structured protein	0	0016798
B2R8P5	Hyaluronidase (EC 3.2.1.35) (Hyaluronoglucosaminidase)	unreviewed	1	0.02	0.98	absence	Structured protein	0	0016798
A0A024R300	Hyaluronidase (EC 3.2.1.35) (Hyaluronoglucosaminidase)	unreviewed	1	0	1	absence	Structured protein	0	0016798
B3KUI5	Hyaluronidase (EC 3.2.1.35) (Hyaluronoglucosaminidase)	unreviewed	1	0	1	absence	Structured protein	0	0016798
C9JBF5	Hyaluronidase (EC 3.2.1.35) (Hyaluronoglucosaminidase) (Fragment)	unreviewed	1	0	1	absence	Structured protein	0	0016798
C9K016	Hyaluronidase (EC 3.2.1.35) (Hyaluronoglucosaminidase) (Fragment)	unreviewed	1	0	1	absence	Structured protein	0	0016798
C9JSI7	Hyaluronidase (EC 3.2.1.35) (Hyaluronoglucosaminidase) (Fragment)	unreviewed	1	0.04	0.96	absence	Structured protein	1	0016798
C9JSD1	Hyaluronidase (EC 3.2.1.35) (Hyaluronoglucosaminidase) (Fragment)	unreviewed	1	0	1	absence	Structured protein	0	0016798
C9JRK1	Hyaluronidase (EC 3.2.1.35) (Hyaluronoglucosaminidase) (Fragment)	unreviewed	1	0	1	absence	Structured protein	0	0016798
C9JB49	Hyaluronidase (EC 3.2.1.35) (Hyaluronoglucosaminidase) (Fragment)	unreviewed	1	0	1	absence	Structured protein	0	0016798
A8K451	Hyaluronidase (EC 3.2.1.35) (Hyaluronoglucosaminidase)	unreviewed	1	0	1	absence	Structured protein	0	0016798
F8WDH9	Hyaluronidase (EC 3.2.1.35) (Hyaluronoglucosaminidase)	unreviewed	1	0	1	absence	Structured protein	0	0016798
A0A0S2Z3Q0	Hyaluronidase (EC 3.2.1.35) (Hyaluronoglucosaminidase) (Fragment)	unreviewed	1	0	1	absence	Structured protein	0	0016798
Q5ZF00	Hyaluronidase (EC 3.2.1.35) (Hyaluronoglucosaminidase) (Fragment)	unreviewed	1	0	1	absence	Structured protein	0	0016798
A4D0Y0	Hyaluronidase (EC 3.2.1.35) (Hyaluronoglucosaminidase)	unreviewed	1	0	1	absence	Structured protein	0	0016798
P38567	Hyaluronidase PH-20 (Hyal-PH20) (EC 3.2.1.35) (Hyaluronoglucosaminidase PH-20) (Sperm adhesion molecule 1) (Sperm surface protein PH-20)	reviewed	1	0	1	absence	Structured protein	0	0016798
Q12794	Hyaluronidase-1 (Hyal-1) (EC 3.2.1.35) (Hyaluronoglucosaminidase-1) (Lung carcinoma protein 1) (LuCa-1)	reviewed	1	0	1	absence	Structured protein	0	0016798
Q12891	Hyaluronidase-2 (Hyal-2) (EC 3.2.1.35) (Hyaluronoglucosaminidase-2) (Lung carcinoma protein 2) (LuCa-2)	reviewed	1	0	1	absence	Structured protein	0	0016798
Q2M3T9	Hyaluronidase-4 (Hyal-4) (EC 3.2.1.35) (Chondroitin sulfate endo-beta-N-acetylgalactosaminidase) (Chondroitin sulfate hydrolase) (CSHY) (Hyaluronoglucosaminidase-4)	reviewed	1	0	1	absence	Structured protein	0	0016798
O43820	Hyaluronidase-3 (Hyal-3) (EC 3.2.1.35) (Hyaluronoglucosaminidase-3) (Lung carcinoma protein 3) (LuCa-3)	reviewed	1	0.02	0.98	absence	Structured protein	0	0016798
D6RHG4	Heparanase	unreviewed	1	0	1	absence	Structured protein	1	0016798
Q2M1H9	Heparanase 2	unreviewed	1	0.02	0.98	absence	Structured protein	3	0016798
A0A024RDB8	Heparanase, isoform CRA_a	unreviewed	1	0	1	absence	Structured protein	1	0016798
B3KQR6	cDNA PSEC0090 fis, clone PLACE1001300, highly similar to Heparanase (EC 3.2.-.-)	unreviewed	1	0.01	0.99	absence	Structured protein	1	0016798
B2RBQ0	cDNA, FLJ95627, highly similar to Homo sapiens heparanase 2 (HPSE2), mRNA	unreviewed	1	0.02	0.98	absence	Structured protein	3	0016798
A0A0A0MSB9	Inactive heparanase-2	unreviewed	1	0.01	0.99	absence	Structured protein	3	0016798
E9PFG6	Heparanase (Fragment)	unreviewed	1	0	1	absence	Structured protein	0	0016798
G3XL83	Hexosaminidase A (Fragment)	unreviewed	1	0.02	0.98	absence	Structured protein	0	0016798
Q8WWQ2	Inactive heparanase-2 (Hpa2)	reviewed	1	0.02	0.98	absence	Structured protein	3	0016798
Q9Y251	Heparanase (EC 3.2.1.166) (Endo-glucoronidase) (Heparanase-1) (Hpa1) [Cleaved into: Heparanase 8 kDa subunit; Heparanase 50 kDa subunit]	reviewed	1	0	1	absence	Structured protein	1	0016798
Q6NSB3	Alpha-amylase (EC 3.2.1.1) (Fragment)	unreviewed	2	0.03	0.97	absence	Structured protein	8	0016798
B7ZMD7	Alpha-amylase (EC 3.2.1.1)	unreviewed	2	0.02	0.98	absence	Structured protein	8	0016798
Q53F26	Alpha-amylase (EC 3.2.1.1) (Fragment)	unreviewed	2	0.02	0.98	absence	Structured protein	4	0016798
Q6UWQ5	Lysozyme-like protein 1 (EC 3.2.1.17)	reviewed	2	0	1	absence	Structured protein	0	0016798
B2R4C5	Lysozyme (EC 3.2.1.17)	unreviewed	2	0	1	absence	Structured protein	0	0016798
O75951	Lysozyme-like protein 6 (EC 3.2.1.17)	reviewed	2	0	1	absence	Structured protein	0	0016798
Q96KX0	Lysozyme-like protein 4 (Lysozyme-4)	reviewed	2	0	1	absence	Structured protein	0	0016798
Q7Z4W2	Lysozyme-like protein 2 (Lysozyme-2) (EC 3.2.1.17)	reviewed	2	0	1	absence	Structured protein	0	0016798
Q8IXA5	Sperm acrosome membrane-associated protein 3 (Cancer/testis antigen 54) (CT54) (Lysozyme-like acrosomal sperm-specific secretory protein ALLP-17) (Lysozyme-like protein 3) (Sperm lysozyme-like protein 1) (Sperm protein reactive with antisperm antibodies) (Sperm protein reactive with ASA) [Cleaved into: Sperm acrosome membrane-associated protein 3, membrane form; Sperm acrosome membrane-associated…	reviewed	2	0	1	absence	Structured protein	0	0016798
Q96QH8	Sperm acrosome-associated protein 5 (EC 3.2.1.17) (Lysozyme-like protein 5) (Sperm-specific lysozyme-like protein X) (SLLP-X)	reviewed	2	0	1	absence	Structured protein	0	0016798
P61626	Lysozyme C (EC 3.2.1.17) (1,4-beta-N-acetylmuramidase C)	reviewed	2	0	1	absence	Structured protein	0	0016798
P54802	Alpha-N-acetylglucosaminidase (EC 3.2.1.50) (N-acetyl-alpha-glucosaminidase) (NAG) [Cleaved into: Alpha-N-acetylglucosaminidase 82 kDa form; Alpha-N-acetylglucosaminidase 77 kDa form]	reviewed	2	0	1	absence	Structured protein	2	0016798
O43280	Trehalase (EC 3.2.1.28) (Alpha,alpha-trehalase) (Alpha,alpha-trehalose glucohydrolase)	reviewed	2	0.02	0.98	absence	Structured protein	5	0016798
E7EQ29	Beta-galactosidase	unreviewed	2	0.05	0.95	presence	protein with structured domain and disordered region	21	0016798
B7Z6Q5	Beta-galactosidase (EC 3.2.1.23)	unreviewed	2	0.08	0.92	presence	protein with structured domain and disordered region	29	0016798
Q53G40	Beta-galactosidase (EC 3.2.1.23) (Fragment)	unreviewed	2	0.05	0.95	presence	protein with structured domain and disordered region	21	0016798
Q53H18	Beta-galactosidase (EC 3.2.1.23) (Fragment)	unreviewed	2	0.04	0.96	presence	protein with structured domain and disordered region	21	0016798
A0A140VJK0	Testicular tissue protein Li 74	unreviewed	2	0	1	absence	Structured protein	1	0016798
B4DTH1	cDNA FLJ55394, highly similar to Homo sapiens galactosidase, beta 1-like (GLB1L), mRNA	unreviewed	2	0.01	0.99	absence	Structured protein	1	0016798
B7Z5H9	cDNA FLJ53291, highly similar to Beta-galactosidase-related protein	unreviewed	2	0.06	0.94	presence	protein with structured domain and disordered region	21	0016798
B4DRS5	cDNA FLJ54665, highly similar to Homo sapiens galactosidase, beta 1-like (GLB1L), mRNA	unreviewed	2	0	1	absence	Structured protein	1	0016798
A0A024R439	Galactosidase, beta 1-like, isoform CRA_a	unreviewed	2	0	1	absence	Structured protein	1	0016798
C9JWX1	Beta-galactosidase (Fragment)	unreviewed	2	0.2	0.8	presence	protein with structured domain and disordered region	29	0016798
C9J4G9	Beta-galactosidase (Fragment)	unreviewed	2	0	1	absence	Structured protein	0	0016798
C9J1Y9	Beta-galactosidase-1-like protein (Fragment)	unreviewed	2	0	1	absence	Structured protein	0	0016798
C9JF15	Beta-galactosidase (Fragment)	unreviewed	2	0	1	absence	Structured protein	0	0016798
C9J539	Beta-galactosidase (Fragment)	unreviewed	2	0	1	absence	Structured protein	0	0016798
F8WF40	Beta-galactosidase	unreviewed	2	0.05	0.95	absence	Structured protein	2	0016798
H7BZ46	Beta-galactosidase-1-like protein (Fragment)	unreviewed	2	0	1	absence	Structured protein	0	0016798
Q6UWU2	Beta-galactosidase-1-like protein (EC 3.2.1.-)	reviewed	2	0	1	absence	Structured protein	1	0016798
P16278	Beta-galactosidase (EC 3.2.1.23) (Acid beta-galactosidase) (Lactase) (Elastin receptor 1)	reviewed	2	0.05	0.95	presence	protein with structured domain and disordered region	21	0016798
Q32M88	Protein-glucosylgalactosylhydroxylysine glucosidase (EC 3.2.1.107) (Acid trehalase-like protein 1)	reviewed	2	0.12	0.88	presence	protein with structured domain and disordered region	21	0016798
Q49AQ7	KLB protein (Fragment)	unreviewed	2	0	1	absence	Structured protein	0	0016798
B4DYH5	cDNA FLJ50094, highly similar to Beta klotho	unreviewed	2	0	1	absence	Structured protein	0	0016798
B7ZL50	KLB protein	unreviewed	2	0	1	absence	Structured protein	3	0016798
H0Y4E4	Lactase-phlorizin hydrolase (Fragment)	unreviewed	2	0.04	0.96	presence	protein with structured domain and disordered region	21	0016798
B3KUJ4	cDNA FLJ40030 fis, clone STOMA2009250, highly similar to Klotho (EC 3.2.1.31)	unreviewed	2	0	1	absence	Structured protein	0	0016798
A0A087WWR5	Cytosolic beta-glucosidase	unreviewed	2	0	1	absence	Structured protein	0	0016798
A8K9N1	Glucosidase, beta, acid 3 (Cytosolic) (Glucosidase, beta, acid 3 (Cytosolic), isoform CRA_b) (cDNA FLJ78196, highly similar to Homo sapiens glucosidase, beta, acid 3 (cytosolic) (GBA3), mRNA) (cDNA, FLJ93688, Homo sapiens glucosidase, beta, acid 3 (cytosolic) (GBA3), mRNA)	unreviewed	2	0.01	0.99	absence	Structured protein	3	0016798
A0A087WTY7	Cytosolic beta-glucosidase	unreviewed	2	0.01	0.99	absence	Structured protein	3	0016798
B7Z536	cDNA FLJ55639, highly similar to Cytosolic beta-glucosidase (EC 3.2.1.21)	unreviewed	2	0.01	0.99	absence	Structured protein	3	0016798
Q86Z14	Beta-klotho (BKL) (BetaKlotho) (Klotho beta-like protein)	reviewed	2	0	1	absence	Structured protein	3	0016798
Q9UEF7	Klotho (EC 3.2.1.31) [Cleaved into: Klotho peptide]	reviewed	2	0.07	0.93	presence	protein with structured domain and disordered region	19	0016798
Q6UWM7	Lactase-like protein (Klotho/lactase-phlorizin hydrolase-related protein)	reviewed	2	0.01	0.99	absence	Structured protein	1	0016798
Q9H227	Cytosolic beta-glucosidase (EC 3.2.1.21) (Cytosolic beta-glucosidase-like protein 1)	reviewed	2	0.01	0.99	absence	Structured protein	3	0016798
D6R9D5	Alpha-L-iduronidase (Fragment)	unreviewed	2	0.02	0.98	absence	Structured protein	5	0016798
Q56A80	IDUA protein (Fragment)	unreviewed	2	0.08	0.92	presence	protein with structured domain and disordered region	8	0016798
D3DVN7	Iduronidase, alpha-L-, isoform CRA_d	unreviewed	2	0.16	0.84	presence	protein with structured domain and disordered region	9	0016798
J9QQV7	Alpha-L-iduronidase (EC 3.2.1.76) (Fragment)	unreviewed	2	0	1	absence	Structured protein	0	0016798
A8K701	cDNA FLJ77574, highly similar to Homo sapiens iduronidase, alpha-L- (IDUA), mRNA	unreviewed	2	0.08	0.92	presence	protein with structured domain and disordered region	8	0016798
D6REB5	Alpha-L-iduronidase	unreviewed	2	0.1	0.9	presence	protein with structured domain and disordered region	8	0016798
H0Y9R9	Alpha-L-iduronidase (Fragment)	unreviewed	2	0.14	0.86	absence	Structured protein	9	0016798
D3DVN8	Iduronidase, alpha-L-, isoform CRA_a	unreviewed	2	0.21	0.79	presence	protein with structured domain and disordered region	41	0016798
P35475	Alpha-L-iduronidase (EC 3.2.1.76)	reviewed	2	0.08	0.92	presence	protein with structured domain and disordered region	8	0016798
A0A068F658	Glucosylceramidase (EC 3.2.1.45)	unreviewed	2	0.01	0.99	absence	Structured protein	4	0016798
B2R6A7	Glucosylceramidase (EC 3.2.1.45)	unreviewed	2	0.01	0.99	absence	Structured protein	4	0016798
D3DV87	Glucosylceramidase (EC 3.2.1.45)	unreviewed	2	0.01	0.99	absence	Structured protein	4	0016798
B7Z6S9	Glucosylceramidase (EC 3.2.1.45)	unreviewed	2	0.05	0.95	absence	Structured protein	12	0016798
B7Z6E6	Glucosylceramidase (EC 3.2.1.45)	unreviewed	2	0.01	0.99	absence	Structured protein	4	0016798
B7Z7G9	Glucosylceramidase (EC 3.2.1.45)	unreviewed	2	0.01	0.99	absence	Structured protein	4	0016798
B4DHT6	Glucosylceramidase (EC 3.2.1.45)	unreviewed	2	0.06	0.94	absence	Structured protein	10	0016798
A0A068F753	Glucosylceramidase (EC 3.2.1.45)	unreviewed	2	0.05	0.95	absence	Structured protein	10	0016798
A0A068F4C8	Glucosylceramidase (EC 3.2.1.45)	unreviewed	2	0.07	0.93	absence	Structured protein	14	0016798
A0A068F661	Glucosylceramidase (EC 3.2.1.45)	unreviewed	2	0.19	0.81	presence	protein with structured domain and disordered region	22	0016798
A0A0G2JLB3	Glucosylceramidase (EC 3.2.1.45)	unreviewed	2	0.01	0.99	absence	Structured protein	4	0016798
A0A0G2JNZ5	Glucosylceramidase (EC 3.2.1.45)	unreviewed	2	0	1	absence	Structured protein	0	0016798
A0A0G2JNZ0	Glucosylceramidase (EC 3.2.1.45)	unreviewed	2	0.02	0.98	absence	Structured protein	4	0016798
B7Z731	Glucosylceramidase (EC 3.2.1.45)	unreviewed	2	0.01	0.99	absence	Structured protein	3	0016798
A0A068FB60	Glucosylceramidase (EC 3.2.1.45)	unreviewed	2	0.02	0.98	absence	Structured protein	4	0016798
B4DMV8	Glucosylceramidase (EC 3.2.1.45)	unreviewed	2	0.05	0.95	absence	Structured protein	14	0016798
B3KQW3	Glucosylceramidase (EC 3.2.1.45)	unreviewed	2	0.15	0.85	absence	Structured protein	14	0016798
A0A068F579	Glucosylceramidase (EC 3.2.1.45)	unreviewed	2	0.07	0.93	absence	Structured protein	13	0016798
P04062	Glucosylceramidase (EC 3.2.1.45) (Acid beta-glucosidase) (Alglucerase) (Beta-glucocerebrosidase) (Beta-GC) (D-glucosyl-N-acylsphingosine glucohydrolase) (Imiglucerase)	reviewed	2	0.01	0.99	absence	Structured protein	4	0016798
Q7Z6V2	Plasma alpha-L-fucosidase (Fragment)	unreviewed	2	0	1	absence	Structured protein	0	0016798
B5MDC5	cDNA FLJ52780, highly similar to Tissue alpha-L-fucosidase (EC 3.2.1.51)	unreviewed	2	0	1	absence	Structured protein	0	0016798
P04066	Tissue alpha-L-fucosidase (EC 3.2.1.51) (Alpha-L-fucosidase I) (Alpha-L-fucoside fucohydrolase 1) (Alpha-L-fucosidase 1)	reviewed	2	0.01	0.99	absence	Structured protein	3	0016798
Q9BTY2	Plasma alpha-L-fucosidase (EC 3.2.1.51) (Alpha-L-fucoside fucohydrolase 2) (Alpha-L-fucosidase 2)	reviewed	2	0	1	absence	Structured protein	0	0016798
Q6NSJ0	Uncharacterized family 31 glucosidase KIAA1161 (EC 3.2.1.-)	reviewed	2	0.02	0.98	absence	Structured protein	8	0016798
J3QKL0	Hexosaminidase D	unreviewed	2	0.2	0.8	presence	protein with structured domain and disordered region	37	0016798
J3KT84	Hexosaminidase D (Fragment)	unreviewed	2	0	1	absence	Structured protein	0	0016798
J3KRH3	Hexosaminidase D (Fragment)	unreviewed	2	0.1	0.9	presence	protein with structured domain and disordered region	3	0016798
K7EIV9	Hexosaminidase D (Fragment)	unreviewed	2	0.4	0.6	presence	protein with structured domain and disordered region	86	0016798
J3QLN1	Hexosaminidase D (Fragment)	unreviewed	2	0	1	absence	Structured protein	0	0016798
B7Z4F0	cDNA FLJ57845, moderately similar to Mus musculus hexosaminidase containing (Hexdc), mRNA	unreviewed	2	0.54	0.46	presence	protein with structured domain and disordered region	86	0016798
B7Z2X3	cDNA FLJ57850, moderately similar to Mus musculus hexosaminidase containing (Hexdc), mRNA (cDNA, FLJ78984, highly similar to Mus musculus hexosaminidase containing (Hexdc), mRNA)	unreviewed	2	0.44	0.56	presence	protein with structured domain and disordered region	86	0016798
Q8WVB3	Hexosaminidase D (EC 3.2.1.52) (Beta-N-acetylhexosaminidase) (Beta-hexosaminidase D) (Hexosaminidase domain-containing protein) (N-acetyl-beta-galactosaminidase)	reviewed	2	0.05	0.95	presence	protein with structured domain and disordered region	3	0016798
Q53Y83	Galactosidase, alpha (Galactosidase, alpha, isoform CRA_a) (cDNA FLJ76285, highly similar to Homo sapiens galactosidase, alpha (GLA), mRNA)	unreviewed	2	0.01	0.99	absence	Structured protein	2	0016798
V9GYN5	Alpha-galactosidase A	unreviewed	2	0.01	0.99	absence	Structured protein	2	0016798
A0A024R1Q5	N-acetylgalactosaminidase, alpha-, isoform CRA_a	unreviewed	2	0	1	absence	Structured protein	0	0016798
B4DLT5	cDNA FLJ56739, highly similar to Alpha-galactosidase A (EC 3.2.1.22)	unreviewed	2	0.02	0.98	absence	Structured protein	4	0016798
Q53HF3	Galactosidase, alpha variant (Fragment)	unreviewed	2	0.01	0.99	absence	Structured protein	4	0016798
A0A0S3Q2A7	Galactosidase, alpha (Fragment)	unreviewed	2	0.1	0.9	absence	Structured protein	5	0016798
P17050	Alpha-N-acetylgalactosaminidase (EC 3.2.1.49) (Alpha-galactosidase B)	reviewed	2	0	1	absence	Structured protein	0	0016798
P06280	Alpha-galactosidase A (EC 3.2.1.22) (Alpha-D-galactosidase A) (Alpha-D-galactoside galactohydrolase) (Melibiase) (Agalsidase)	reviewed	2	0.01	0.99	absence	Structured protein	2	0016798
O60502	Protein O-GlcNAcase (OGA) (EC 3.2.1.169) (Beta-N-acetylglucosaminidase) (EC 3.2.1.-) (Beta-N-acetylhexosaminidase) (Beta-hexosaminidase) (Meningioma-expressed antigen 5) (N-acetyl-beta-D-glucosaminidase) (N-acetyl-beta-glucosaminidase) (Nuclear cytoplasmic O-GlcNAcase and acetyltransferase) (NCOAT)	reviewed	2	0.21	0.79	presence	protein with structured domain and disordered region	112	0016798
E9PFW2	Beta-mannosidase	unreviewed	2	0	1	absence	Structured protein	3	0016798
A7LFP5	Beta-mannosidase (EC 3.2.1.25)	unreviewed	2	0	1	absence	Structured protein	3	0016798
A8K6D3	cDNA FLJ75873, highly similar to Homo sapiens mannosidase, beta A, lysosomal (MANBA), mRNA	unreviewed	2	0	1	absence	Structured protein	3	0016798
B4DT18	cDNA FLJ50201, highly similar to Beta-mannosidase (EC 3.2.1.25)	unreviewed	2	0	1	absence	Structured protein	3	0016798
O00462	Beta-mannosidase (EC 3.2.1.25) (Lysosomal beta A mannosidase) (Mannanase) (Mannase)	reviewed	2	0	1	absence	Structured protein	3	0016798
A0A024R0D9	Chitinase, acidic, isoform CRA_a	unreviewed	2	0.05	0.95	presence	protein with structured domain and disordered region	15	0016798
Q5VUV5	Acidic mammalian chitinase (Fragment)	unreviewed	2	0.08	0.92	presence	protein with structured domain and disordered region	15	0016798
D6REY1	Chitotriosidase-1	unreviewed	2	0.06	0.94	absence	Structured protein	12	0016798
A5D6V7	CHIA protein (Fragment)	unreviewed	2	0.06	0.94	presence	protein with structured domain and disordered region	15	0016798
A8K3T7	cDNA FLJ76132, highly similar to Homo sapiens chitinase, acidic (CHIA), mRNA	unreviewed	2	0.08	0.92	presence	protein with structured domain and disordered region	15	0016798
Q2VT96	Chitinase family protein 3 (Fragment)	unreviewed	2	0.08	0.92	presence	protein with structured domain and disordered region	15	0016798
H7BXH6	Acidic mammalian chitinase	unreviewed	2	0	1	absence	Structured protein	0	0016798
Q15782	Chitinase-3-like protein 2 (Chondrocyte protein 39) (YKL-39)	reviewed	2	0.02	0.98	absence	Structured protein	5	0016798
Q13231	Chitotriosidase-1 (EC 3.2.1.14) (Chitinase-1)	reviewed	2	0.1	0.9	presence	protein with structured domain and disordered region	23	0016798
P36222	Chitinase-3-like protein 1 (39 kDa synovial protein) (Cartilage glycoprotein 39) (CGP-39) (GP-39) (hCGP-39) (YKL-40)	reviewed	2	0.02	0.98	absence	Structured protein	8	0016798
Q9BZP6	Acidic mammalian chitinase (AMCase) (EC 3.2.1.14) (Lung-specific protein TSA1902)	reviewed	2	0.05	0.95	presence	protein with structured domain and disordered region	15	0016798
Q12889	Oviduct-specific glycoprotein (Estrogen-dependent oviduct protein) (Mucin-9) (Oviductal glycoprotein) (Oviductin)	reviewed	2	0.36	0.64	presence	protein with structured domain and disordered region	208	0016798
Q8NFI3	Cytosolic endo-beta-N-acetylglucosaminidase (ENGase) (EC 3.2.1.96)	reviewed	3	0.08	0.92	presence	protein with structured domain and disordered region	54	0016798
Q9HCG7	Non-lysosomal glucosylceramidase (NLGase) (EC 3.2.1.45) (Beta-glucocerebrosidase 2) (Beta-glucosidase 2) (Glucosylceramidase 2)	reviewed	3	0.09	0.91	presence	protein with structured domain and disordered region	23	0016798
Q16706	Alpha-mannosidase 2 (EC 3.2.1.114) (Golgi alpha-mannosidase II) (AMan II) (Man II) (Mannosidase alpha class 2A member 1) (Mannosyl-oligosaccharide 1,3-1,6-alpha-mannosidase)	reviewed	3	0.03	0.97	absence	Structured protein	7	0016798
Q93093	Truncated lysosomal acid alpha-mannosidase (EC 3.2.1.24)	unreviewed	3	0	1	absence	Structured protein	1	0016798
O00754	Lysosomal alpha-mannosidase (Laman) (EC 3.2.1.24) (Lysosomal acid alpha-mannosidase) (Mannosidase alpha class 2B member 1) (Mannosidase alpha-B) [Cleaved into: Lysosomal alpha-mannosidase A peptide; Lysosomal alpha-mannosidase B peptide; Lysosomal alpha-mannosidase C peptide; Lysosomal alpha-mannosidase D peptide; Lysosomal alpha-mannosidase E peptide]	reviewed	3	0.06	0.94	presence	protein with structured domain and disordered region	23	0016798
P49641	Alpha-mannosidase 2x (EC 3.2.1.114) (Alpha-mannosidase IIx) (Man IIx) (Mannosidase alpha class 2A member 2) (Mannosyl-oligosaccharide 1,3-1,6-alpha-mannosidase)	reviewed	3	0.02	0.98	absence	Structured protein	10	0016798
H3BP20	Beta-hexosaminidase (EC 3.2.1.52)	unreviewed	3	0	1	absence	Structured protein	1	0016798
H3BS10	Beta-hexosaminidase (EC 3.2.1.52)	unreviewed	3	0	1	absence	Structured protein	1	0016798
B4DVA7	Beta-hexosaminidase (EC 3.2.1.52)	unreviewed	3	0	1	absence	Structured protein	1	0016798
A0A024RAJ6	Beta-hexosaminidase (EC 3.2.1.52)	unreviewed	3	0	1	absence	Structured protein	0	0016798
A0A0S2Z3W3	Hexosaminidase A isoform 1 (Fragment)	unreviewed	3	0	1	absence	Structured protein	1	0016798
Q5URX0	Beta-hexosaminidase subunit beta (ENC-1AS) (Epididymis luminal protein 248) (Epididymis secretory protein Li 111)	unreviewed	3	0	1	absence	Structured protein	0	0016798
H3BTD4	Beta-hexosaminidase subunit alpha	unreviewed	3	0	1	absence	Structured protein	1	0016798
A0A0S2Z3M0	Hexosaminidase A isoform 5 (Fragment)	unreviewed	3	0	1	absence	Structured protein	0	0016798
A0A0S2Z3U8	Hexosaminidase A isoform 4 (Fragment)	unreviewed	3	0	1	absence	Structured protein	0	0016798
A0A0S2Z3L7	Hexosaminidase A isoform 3 (Fragment)	unreviewed	3	0	1	absence	Structured protein	0	0016798
Q9BVJ8	HEXA protein (Fragment)	unreviewed	3	0	1	absence	Structured protein	1	0016798
A0A087WUJ7	Uncharacterized protein	unreviewed	3	0	1	absence	Structured protein	0	0016798
H0YA83	Beta-hexosaminidase subunit beta (Fragment)	unreviewed	3	0	1	absence	Structured protein	0	0016798
H3BU85	Beta-hexosaminidase subunit alpha (Fragment)	unreviewed	3	0	1	absence	Structured protein	1	0016798
H0Y9B6	Beta-hexosaminidase subunit beta (Fragment)	unreviewed	3	0	1	absence	Structured protein	0	0016798
Q6Y1I9	Lactase-phlorizin hydrolase-1 (Fragment)	unreviewed	3	0.04	0.96	presence	protein with structured domain and disordered region	21	0016798
G3XL49	Hexosaminidase A (Fragment)	unreviewed	3	0	1	absence	Structured protein	0	0016798
G3XL82	Hexosaminidase A (Fragment)	unreviewed	3	0	1	absence	Structured protein	0	0016798
B4DVL8	cDNA FLJ50884, highly similar to Beta-hexosaminidase alpha chain (EC 3.2.1.52)	unreviewed	3	0	1	absence	Structured protein	1	0016798
B4DMX7	cDNA FLJ60712, moderately similar to Beta-hexosaminidase alpha chain (EC 3.2.1.52)	unreviewed	3	0.1	0.9	absence	Structured protein	7	0016798
P07686	Beta-hexosaminidase subunit beta (EC 3.2.1.52) (Beta-N-acetylhexosaminidase subunit beta) (Hexosaminidase subunit B) (Cervical cancer proto-oncogene 7 protein) (HCC-7) (N-acetyl-beta-glucosaminidase subunit beta) [Cleaved into: Beta-hexosaminidase subunit beta chain B; Beta-hexosaminidase subunit beta chain A]	reviewed	3	0	1	absence	Structured protein	0	0016798
P06865	Beta-hexosaminidase subunit alpha (EC 3.2.1.52) (Beta-N-acetylhexosaminidase subunit alpha) (Hexosaminidase subunit A) (N-acetyl-beta-glucosaminidase subunit alpha)	reviewed	3	0	1	absence	Structured protein	1	0016798
Q9BV94	ER degradation-enhancing alpha-mannosidase-like protein 2	reviewed	4	0.07	0.93	presence	protein with structured domain and disordered region	27	0016798
Q92611	ER degradation-enhancing alpha-mannosidase-like protein 1	reviewed	4	0.16	0.84	presence	protein with structured domain and disordered region	46	0016798
Q9BZQ6	ER degradation-enhancing alpha-mannosidase-like protein 3 (EC 3.2.1.113) (Alpha-1,2-mannosidase EDEM3)	reviewed	4	0.24	0.76	presence	protein with structured domain and disordered region	16	0016798
Q9UFZ8	alpha-1,2-Mannosidase (EC 3.2.1.-)	unreviewed	4	0.07	0.93	absence	Structured protein	11	0016798
Q8N2P4	alpha-1,2-Mannosidase (EC 3.2.1.-)	unreviewed	4	0.12	0.88	absence	Structured protein	10	0016798
O60476	Mannosyl-oligosaccharide 1,2-alpha-mannosidase IB (EC 3.2.1.113) (Mannosidase alpha class 1A member 2) (Processing alpha-1,2-mannosidase IB) (Alpha-1,2-mannosidase IB)	reviewed	4	0.14	0.86	presence	protein with structured domain and disordered region	30	0016798
Q9UKM7	Endoplasmic reticulum mannosyl-oligosaccharide 1,2-alpha-mannosidase (EC 3.2.1.113) (ER alpha-1,2-mannosidase) (ER mannosidase 1) (ERMan1) (Man9GlcNAc2-specific-processing alpha-mannosidase) (Mannosidase alpha class 1B member 1)	reviewed	4	0.21	0.79	presence	protein with structured domain and disordered region	93	0016798
Q9NR34	Mannosyl-oligosaccharide 1,2-alpha-mannosidase IC (EC 3.2.1.113) (HMIC) (Mannosidase alpha class 1C member 1) (Processing alpha-1,2-mannosidase IC) (Alpha-1,2-mannosidase IC)	reviewed	4	0.16	0.84	presence	protein with structured domain and disordered region	74	0016798
P33908	Mannosyl-oligosaccharide 1,2-alpha-mannosidase IA (EC 3.2.1.113) (Man(9)-alpha-mannosidase) (Man9-mannosidase) (Mannosidase alpha class 1A member 1) (Processing alpha-1,2-mannosidase IA) (Alpha-1,2-mannosidase IA)	reviewed	4	0.13	0.87	presence	protein with structured domain and disordered region	43	0016798
E9PGM4	1,4-alpha-glucan-branching enzyme	unreviewed	4	0	1	absence	Structured protein	0	0016798
Q59ET0	Glucan, branching enzyme 1 variant (Fragment)	unreviewed	4	0.06	0.94	presence	protein with structured domain and disordered region	17	0016798
B4DUF1	cDNA FLJ59760, highly similar to 1,4-alpha-glucan branching enzyme (EC 2.4.1.18)	unreviewed	4	0	1	absence	Structured protein	0	0016798
B4DJ30	cDNA FLJ61290, highly similar to Neutral alpha-glucosidase AB	unreviewed	4	0.07	0.93	presence	protein with structured domain and disordered region	55	0016798
V9HWJ0	Epididymis secretory sperm binding protein Li 164nA	unreviewed	4	0.07	0.93	presence	protein with structured domain and disordered region	55	0016798
Q9BS14	GANAB protein (Fragment)	unreviewed	4	0.06	0.94	presence	protein with structured domain and disordered region	16	0016798
E9PKU7	Neutral alpha-glucosidase AB	unreviewed	4	0.07	0.93	presence	protein with structured domain and disordered region	46	0016798
F5H6X6	Neutral alpha-glucosidase AB	unreviewed	4	0.1	0.9	presence	protein with structured domain and disordered region	55	0016798
Q2M2A3	Glucosidase, alpha neutral C	unreviewed	4	0.03	0.97	absence	Structured protein	14	0016798
A0A024R592	Glucosidase, alpha neutral AB, isoform CRA_b	unreviewed	4	0.1	0.9	presence	protein with structured domain and disordered region	55	0016798
B4DZ53	cDNA FLJ59643, highly similar to Neutral alpha-glucosidase AB	unreviewed	4	0.07	0.93	presence	protein with structured domain and disordered region	46	0016798
B4DIW2	cDNA FLJ54035, highly similar to Neutral alpha-glucosidase AB	unreviewed	4	0.09	0.91	presence	protein with structured domain and disordered region	55	0016798
B4DSM6	cDNA FLJ54057, highly similar to Neutral alpha-glucosidase AB	unreviewed	4	0.11	0.89	presence	protein with structured domain and disordered region	55	0016798
Q14697	Neutral alpha-glucosidase AB (EC 3.2.1.84) (Alpha-glucosidase 2) (Glucosidase II subunit alpha)	reviewed	4	0.07	0.93	presence	protein with structured domain and disordered region	55	0016798
Q8TET4	Neutral alpha-glucosidase C (EC 3.2.1.20)	reviewed	4	0.03	0.97	absence	Structured protein	14	0016798
C9J8D4	Mannosyl-oligosaccharide glucosidase (Fragment)	unreviewed	4	0.14	0.86	presence	protein with structured domain and disordered region	14	0016798
B8ZZE2	Mannosyl-oligosaccharide glucosidase	unreviewed	4	0.53	0.47	presence	protein with structured domain and disordered region	40	0016798
Q58F09	Glucosidase I	unreviewed	4	0.11	0.89	presence	protein with structured domain and disordered region	40	0016798
C9JDQ1	Mannosyl-oligosaccharide glucosidase (Fragment)	unreviewed	4	0.2	0.8	presence	protein with structured domain and disordered region	20	0016798
A8K9K4	cDNA FLJ75504, highly similar to Homo sapiens glucosidase I, mRNA	unreviewed	4	0.05	0.95	absence	Structured protein	8	0016798
Q13724	Mannosyl-oligosaccharide glucosidase (EC 3.2.1.106) (Processing A-glucosidase I)	reviewed	4	0.13	0.87	presence	protein with structured domain and disordered region	40	0016798
A0A0S2A4E4	Amylo-1, 6-glucosidase, 4-alpha-glucanotransferase (Glycogen debranching enzyme, glycogen storage disease type III), isoform CRA_b (Glycogen debranching protein)	unreviewed	4	0.03	0.97	presence	protein with structured domain and disordered region	15	0016798
G1UI17	Glycogen debranching enzyme (Fragment)	unreviewed	4	0.03	0.97	presence	protein with structured domain and disordered region	15	0016798
A0A0M4G3H8	Amylo-alpha-1, 6-glucosidase, 4-alpha-glucanotransferaseprovided	unreviewed	4	0.03	0.97	presence	protein with structured domain and disordered region	15	0016798
P35573	Glycogen debranching enzyme (Glycogen debrancher) [Includes: 4-alpha-glucanotransferase (EC 2.4.1.25) (Oligo-1,4-1,4-glucantransferase); Amylo-alpha-1,6-glucosidase (Amylo-1,6-glucosidase) (EC 3.2.1.33) (Dextrin 6-alpha-D-glucosidase)]	reviewed	4	0.03	0.97	presence	protein with structured domain and disordered region	15	0016798
Q9NTJ4	Alpha-mannosidase 2C1 (EC 3.2.1.24) (Alpha mannosidase 6A8B) (Alpha-D-mannoside mannohydrolase) (Mannosidase alpha class 2C member 1)	reviewed	4	0.01	0.99	absence	Structured protein	3	0016798
A0A024R8Q1	Glucosidase, alpha acid (Pompe disease, glycogen storage disease type II), isoform CRA_a	unreviewed	4	0.08	0.92	presence	protein with structured domain and disordered region	37	0016798
A0A024R7A5	Maltase-glucoamylase (Alpha-glucosidase), isoform CRA_a (Fragment)	unreviewed	4	0.07	0.93	presence	protein with structured domain and disordered region	47	0016798
B7Z5V6	cDNA FLJ57046, highly similar to Lysosomal alpha-glucosidase (EC 3.2.1.20)	unreviewed	4	0.12	0.88	presence	protein with structured domain and disordered region	37	0016798
A0A0J9YX77	Maltase-glucoamylase, intestinal (Fragment)	unreviewed	4	0.03	0.97	absence	Structured protein	12	0016798
I3L2V9	Lysosomal alpha-glucosidase (Fragment)	unreviewed	4	0.01	0.99	absence	Structured protein	1	0016798
E7ER45	Maltase-glucoamylase, intestinal	unreviewed	4	0.04	0.96	presence	protein with structured domain and disordered region	47	0016798
Q8TE24	Maltase-glucoamylase (Fragment)	unreviewed	4	0.02	0.98	absence	Structured protein	9	0016798
A0A0J9YVZ3	Maltase-glucoamylase, intestinal (Fragment)	unreviewed	4	0.03	0.97	absence	Structured protein	12	0016798
O43451	Maltase-glucoamylase, intestinal [Includes: Maltase (EC 3.2.1.20) (Alpha-glucosidase); Glucoamylase (EC 3.2.1.3) (Glucan 1,4-alpha-glucosidase)]	reviewed	4	0.05	0.95	presence	protein with structured domain and disordered region	47	0016798
P10253	Lysosomal alpha-glucosidase (EC 3.2.1.20) (Acid maltase) (Aglucosidase alfa) [Cleaved into: 76 kDa lysosomal alpha-glucosidase; 70 kDa lysosomal alpha-glucosidase]	reviewed	4	0.08	0.92	presence	protein with structured domain and disordered region	37	0016798
Q2M2H8	Probable maltase-glucoamylase 2 (Maltase-glucoamylase (alpha-glucosidase) pseudogene) [Includes: Glucoamylase (EC 3.2.1.3) (Glucan 1,4-alpha-glucosidase)]	reviewed	4	0.19	0.81	presence	protein with structured domain and disordered region	118	0016798

## Sheet: In this study
Supplementary Data 1. Data obtained using Uniprot, CAZy, and BRENDA that were not overlapped with GO
Entry	Protein names	Status	Class	Disordered residue %	Ordered residue %	Continuous stretch of disordered peptide(>15 residues)	Structure category	Longest continuous stretch of disordered region	QuickGO
Q68DE3	Basic helix-loop-helix domain-containing protein USF3 (Upstream transcription factor 3)	reviewed	1	0.74	0.26	presence	protein with structured domain and disordered region	441
A0A0S2Z4E1	Solute carrier family 3 (Cystine, dibasic and neutral amino acid transporters, activator of cystine, dibasic and neutral amino acid transport), member 1, isoform CRA_a (Solute carrier family 3 member 1 isoform 1) (Fragment)	unreviewed	1	0.06	0.94	presence	protein with structured domain and disordered region	26
B8ZZK1	Neutral and basic amino acid transport protein rBAT	unreviewed	1	0.08	0.92	presence	protein with structured domain and disordered region	26
A0A087X0R9	Neutral and basic amino acid transport protein rBAT	unreviewed	1	0.08	0.92	presence	protein with structured domain and disordered region	26
C9JBK3	Neutral and basic amino acid transport protein rBAT (Fragment)	unreviewed	1	0	1	absence	Structured protein	0
B2R7X8	cDNA, FLJ93650, highly similar to Homo sapiens solute carrier family 3 (cystine, dibasic and neutral amino acid transporters, activator of cystine, dibasic and neutral amino acid transport), member 1...	unreviewed	1	0.06	0.94	presence	protein with structured domain and disordered region	26
B3KRN1	cDNA FLJ34613 fis, clone KIDNE2014184, highly similar to Neutral and basic amino acid transport protein rBAT	unreviewed	1	0	1	absence	Structured protein	2
B8ZZP2	Neutral and basic amino acid transport protein rBAT	unreviewed	1	0.04	0.96	absence	Structured protein	2
A0A0S2Z4D3	Solute carrier family 3 member 1 isoform 2	unreviewed	1	0.24	0.76	presence	protein with structured domain and disordered region	26
Q07837	Neutral and basic amino acid transport protein rBAT (NBAT) (D2h) (Solute carrier family 3 member 1) (b(0,+)-type amino acid transport protein)	reviewed	1	0.06	0.94	presence	protein with structured domain and disordered region	26
J3KPF3	4F2 cell-surface antigen heavy chain (Solute carrier family 3 (Activators of dibasic and neutral amino acid transport), member 2, isoform CRA_a)	unreviewed	1	0.19	0.81	presence	protein with structured domain and disordered region	45
F5GZS6	4F2 cell-surface antigen heavy chain	unreviewed	1	0.19	0.81	presence	protein with structured domain and disordered region	49
F5H0E2	4F2 cell-surface antigen heavy chain (Fragment)	unreviewed	1	0.17	0.83	presence	protein with structured domain and disordered region	15
A0A024R599	Solute carrier family 3 (Activators of dibasic and neutral amino acid transport), member 2, isoform CRA_e	unreviewed	1	0.05	0.95	absence	Structured protein	8
B4E2Z3	cDNA FLJ54090, highly similar to 4F2 cell-surface antigen heavy chain	unreviewed	1	0.07	0.93	absence	Structured protein	13
H0YFS2	4F2 cell-surface antigen heavy chain (Fragment)	unreviewed	1	0.31	0.69	presence	protein with structured domain and disordered region	19
F5GZI0	4F2 cell-surface antigen heavy chain	unreviewed	1	0.1	0.9	absence	Structured protein	6
H0YFX4	4F2 cell-surface antigen heavy chain (Fragment)	unreviewed	1	0	1	absence	Structured protein	0
F5H056	4F2 cell-surface antigen heavy chain (Fragment)	unreviewed	1	0.33	0.67	absence	Structured protein	10
B3KSN9	cDNA FLJ36718 fis, clone UTERU2010747, highly similar to Heparanase-2 (EC 3.2.-.-)	unreviewed	1	0.02	0.98	absence	Structured protein	4
Q5T085	Alpha-amylase 1 (Fragment)	unreviewed	2	0	1	absence	Structured protein	0
H7BZQ8	Pancreatic alpha-amylase (Fragment)	unreviewed	2	0	1	absence	Structured protein	0
A0A024QYW2	HCG1992932, isoform CRA_a (Fragment)	unreviewed	2	0	1	absence	Structured protein	0
Q5T084	Alpha-amylase 1 (Fragment)	unreviewed	2	0	1	absence	Structured protein	0
C9JWK7	Alpha-amylase 2B (Fragment)	unreviewed	2	0	1	absence	Structured protein	0
P00709	Alpha-lactalbumin (Lactose synthase B protein) (Lysozyme-like protein 7)	reviewed	2	0	1	absence	Structured protein	0
A0A140VJE4	Testicular tissue protein Li 18	unreviewed	2	0	1	absence	Structured protein	2
Q14769	Alpha-N-acetylglucosaminidase (N-acetylglucosaminidase, alpha-(Sanfilippo disease IIIB), isoform CRA_a)	unreviewed	2	0	1	absence	Structured protein	2
Q8NF51	FLJ00345 protein (Fragment)	unreviewed	2	0.11	0.89	presence	protein with structured domain and disordered region	15
H0Y9B3	Alpha-L-iduronidase (Fragment)	unreviewed	2	0.13	0.87	presence	protein with structured domain and disordered region	22
D6RBD5	Alpha-L-iduronidase (Fragment)	unreviewed	2	0.05	0.95	absence	Structured protein	5
H7C3X0	Protein O-GlcNAcase (Fragment)	unreviewed	2	0	1	absence	Structured protein	0
B4DYV7	cDNA FLJ54806, highly similar to Homo sapiens meningioma expressed antigen 5 (MGEA5), mRNA	unreviewed	2	0.32	0.68	presence	protein with structured domain and disordered region	49
Q59EG5	Mannosidase, beta A, lysosomal variant (Fragment)	unreviewed	2	0	1	absence	Structured protein	1
A0A024R969	Chitinase 3-like 1 (Cartilage glycoprotein-39), isoform CRA_a	unreviewed	2	0.02	0.98	absence	Structured protein	8
E9PR52	Chitinase-3-like protein 2 (Fragment)	unreviewed	2	0	1	absence	Structured protein	0
E9PIX1	Chitinase-3-like protein 2 (Fragment)	unreviewed	2	0	1	absence	Structured protein	0
E9PP75	Chitinase-3-like protein 2 (Fragment)	unreviewed	2	0	1	absence	Structured protein	0
Q86YN0	Oviductin	unreviewed	2	0.36	0.64	presence	protein with structured domain and disordered region	208
H0Y3U8	Chitinase-3-like protein 1 (Fragment)	unreviewed	2	0.04	0.96	absence	Structured protein	6
H0YE91	Chitinase-3-like protein 2 (Fragment)	unreviewed	2	0.02	0.98	absence	Structured protein	3
E9PPX4	Chitinase-3-like protein 2 (Fragment)	unreviewed	2	0.01	0.99	absence	Structured protein	1
H0YD88	Chitinase-3-like protein 2 (Fragment)	unreviewed	2	0.02	0.98	absence	Structured protein	2
E9PRL9	Chitinase-3-like protein 2 (Fragment)	unreviewed	2	0	1	absence	Structured protein	0
E9PII8	Chitinase-3-like protein 2 (Fragment)	unreviewed	2	0.01	0.99	absence	Structured protein	1
Q1M0P3	Chitinase family protein V2	unreviewed	2	0.07	0.93	presence	protein with structured domain and disordered region	15
Q1M0P4	Chitinase family protein V1	unreviewed	2	0.07	0.93	presence	protein with structured domain and disordered region	15
Q9NY41	Cartilage glycoprotein-39 (Fragment)	unreviewed	2	0	1	absence	Structured protein	0
B2RA77	cDNA, FLJ94743, highly similar to Homo sapiens oviductal glycoprotein 1, 120kDa (mucin 9, oviductin) (OVGP1), mRNA	unreviewed	2	0.36	0.64	presence	protein with structured domain and disordered region	208
E9PLJ2	Acidic mammalian chitinase (Fragment)	unreviewed	2	0.08	0.92	presence	protein with structured domain and disordered region	16
Q6ZNK1	FLJ00314 protein (Fragment)	unreviewed	2	0.1	0.9	absence	Structured protein	11
Q53FH2	Chitinase 3-like 2 variant (Fragment)	unreviewed	2	0.02	0.98	absence	Structured protein	4
B3KTE6	cDNA FLJ38139 fis, clone D9OST2002397, weakly similar to Chitinase-3-like protein 1	unreviewed	2	0.67	0.33	presence	protein with structured domain and disordered region	37
B4DHP1	cDNA FLJ57304, highly similar to Oviduct-specific glycoprotein	unreviewed	2	0.02	0.98	absence	Structured protein	3
Q59HH5	Oviduct-specific glycoprotein variant (Fragment)	unreviewed	2	0.34	0.66	presence	protein with structured domain and disordered region	208
B4DQD7	cDNA FLJ51043, highly similar to Oviduct-specific glycoprotein	unreviewed	2	0.51	0.49	presence	protein with structured domain and disordered region	208
B4DWY0	cDNA FLJ52433, highly similar to Oviduct-specific glycoprotein	unreviewed	2	0.61	0.39	presence	protein with structured domain and disordered region	208
E9PPA0	Chitinase domain-containing protein 1 (Fragment)	unreviewed	3	0.02	0.98	absence	Structured protein	0
A0A024RCB5	Chitinase domain containing 1, isoform CRA_a	unreviewed	3	0	1	absence	Structured protein	0
H0YC89	Chitinase domain-containing protein 1 (Fragment)	unreviewed	3	0	1	absence	Structured protein	0
B4DN31	cDNA FLJ55809	unreviewed	3	0.06	0.94	presence	protein with structured domain and disordered region	25
C9J2Z5	Alpha-amylase 2B (Fragment)	unreviewed	3	0.01	0.99	absence	Structured protein	0
B7Z705	cDNA FLJ56160	unreviewed	3	0.01	0.99	absence	Structured protein	4
H0YEA3	Chitinase domain-containing protein 1 (Fragment)	unreviewed	3	0	1	absence	Structured protein	0
Q9BWS9	Chitinase domain-containing protein 1 (Stabilin-1-interacting chitinase-like protein) (SI-CLP)	reviewed	3	0	1	absence	Structured protein	0
H0Y9M3	Beta-hexosaminidase subunit beta (Fragment)	unreviewed	3	0	1	absence	Structured protein	0
G3XL79	Hexosaminidase A (Fragment)	unreviewed	3	0	1	absence	Structured protein	0
B4DNJ3	Alpha-amylase (EC 3.2.1.1)	unreviewed	4	0	1	absence	Structured protein	0

## Sheet: GO
Supplementary Data 1. Data obtained from GO that were not overlapped with data obtained from Uniprot, CAZy, and BRENDA
GENE PRODUCT DB	GENE PRODUCT ID	SYMBOL	QUALIFIER	GO TERM	GO NAME	ECO ID	GO EVIDENCE CODE	REFERENCE	WITH/FROM	TAXON ID	ASSIGNED BY	ANNOTATION EXTENSION	GO ASPECT
UniProtKB	A0A024R2D5	EDEM1	enables	GO:0004571	mannosyl-oligosaccharide 1,2-alpha-mannosidase activity	ECO:0000265	IEA	GO_REF:0000107	UniProtKB:Q925U4|ensembl:ENSMUSP00000086565	9606	Ensembl		F
UniProtKB	A0A024R361	NEIL2	enables	GO:0016799	hydrolase activity, hydrolyzing N-glycosyl compounds	ECO:0000256	IEA	GO_REF:0000002	InterPro:IPR000214|InterPro:IPR012319|InterPro:IPR015886	9606	InterPro		F
UniProtKB	A0A024R5N6	NEU3	enables	GO:0004308	exo-alpha-sialidase activity	ECO:0000256	IEA	GO_REF:0000002	InterPro:IPR026856|InterPro:IPR026944	9606	InterPro		F
UniProtKB	A0A024R931	C1orf22	enables	GO:0004571	mannosyl-oligosaccharide 1,2-alpha-mannosidase activity	ECO:0000265	IEA	GO_REF:0000107	UniProtKB:Q2HXL6|ensembl:ENSMUSP00000058941	9606	Ensembl		F
UniProtKB	A0A024RAZ8	SMUG1	enables	GO:0017065	single-strand selective uracil DNA N-glycosylase activity	ECO:0000265	IEA	GO_REF:0000107	UniProtKB:Q811Q1|ensembl:ENSRNOP00000069685	9606	Ensembl		F
UniProtKB	A0A080YUZ5	LYZA	enables	GO:0003796	lysozyme activity	ECO:0000256	IEA	GO_REF:0000002	InterPro:IPR000974	9606	InterPro		F
UniProtKB	A0A080YUZ6	LYZB	enables	GO:0003796	lysozyme activity	ECO:0000256	IEA	GO_REF:0000002	InterPro:IPR000974	9606	InterPro		F
UniProtKB	A0A080YUZ7	LYZC	enables	GO:0003796	lysozyme activity	ECO:0000256	IEA	GO_REF:0000002	InterPro:IPR000974	9606	InterPro		F
UniProtKB	A0A080YUZ8	LYZD1	enables	GO:0003796	lysozyme activity	ECO:0000256	IEA	GO_REF:0000002	InterPro:IPR000974	9606	InterPro		F
UniProtKB	A0A080YUZ9	LYZD2	enables	GO:0003796	lysozyme activity	ECO:0000256	IEA	GO_REF:0000002	InterPro:IPR000974	9606	InterPro		F
UniProtKB	A0A087WZ31	MAN1C1	enables	GO:0004571	mannosyl-oligosaccharide 1,2-alpha-mannosidase activity	ECO:0000256	IEA	GO_REF:0000002	InterPro:IPR001382|InterPro:IPR036026	9606	InterPro		F
UniProtKB	A0A0A0MRV1	GBA2	enables	GO:0004553	hydrolase activity, hydrolyzing O-glycosyl compounds	ECO:0000256	IEA	GO_REF:0000002	InterPro:IPR006775	9606	InterPro		F
UniProtKB	A0A0A0MSS2	OTOGL	enables	GO:0046556	alpha-L-arabinofuranosidase activity	ECO:0000256	IEA	GO_REF:0000002	InterPro:IPR007934|InterPro:IPR036195	9606	InterPro		F
UniProtKB	A0A0B4J259	LYZ	enables	GO:0003796	lysozyme activity	ECO:0000256	IEA	GO_REF:0000002	InterPro:IPR000974|InterPro:IPR030056	9606	InterPro		F
UniProtKB	A0A0C4DGL1	MAN2A2	enables	GO:0004559	alpha-mannosidase activity	ECO:0000256	IEA	GO_REF:0000002	InterPro:IPR000602|InterPro:IPR015341|InterPro:IPR037094	9606	InterPro		F
UniProtKB	A0A0C4DGU9	MAN2C1	enables	GO:0004559	alpha-mannosidase activity	ECO:0000256	IEA	GO_REF:0000002	InterPro:IPR011682	9606	InterPro		F
UniProtKB	A0A0S2Z526	SMUG1	enables	GO:0017065	single-strand selective uracil DNA N-glycosylase activity	ECO:0000256	IEA	GO_REF:0000002	InterPro:IPR039134	9606	InterPro		F
UniProtKB	A0A0U1RRE6	SMUG1	enables	GO:0017065	single-strand selective uracil DNA N-glycosylase activity	ECO:0000256	IEA	GO_REF:0000002	InterPro:IPR039134	9606	InterPro		F
UniProtKB	A0A126LB28	U81	enables	GO:0004844	uracil DNA N-glycosylase activity	ECO:0000256	IEA	GO_REF:0000002	InterPro:IPR002043	9606	InterPro		F
UniProtKB	A0A140VJN7	RP11-38O23.2	enables	GO:0003796	lysozyme activity	ECO:0000256	IEA	GO_REF:0000002	InterPro:IPR000974	9606	InterPro		F
UniProtKB	A0A140VJN9	MAN2C1	enables	GO:0004559	alpha-mannosidase activity	ECO:0000256	IEA	GO_REF:0000002	InterPro:IPR000602|InterPro:IPR011682|InterPro:IPR015341|InterPro:IPR037094	9606	InterPro		F
UniProtKB	A0A1U9X836	A0A1U9X836	enables	GO:0004308	exo-alpha-sialidase activity	ECO:0000256	IEA	GO_REF:0000002	InterPro:IPR026856	9606	InterPro		F
UniProtKB	A0A223PQI4	A0A223PQI4	enables	GO:0004348	glucosylceramidase activity	ECO:0000256	IEA	GO_REF:0000002	InterPro:IPR001139	9606	InterPro		F
UniProtKB	A0A248RGB1	NAGA	enables	GO:0004553	hydrolase activity, hydrolyzing O-glycosyl compounds	ECO:0000256	IEA	GO_REF:0000002	InterPro:IPR002241	9606	InterPro		F
UniProtKB	A0A286RYY1	IDUA	enables	GO:0004553	hydrolase activity, hydrolyzing O-glycosyl compounds	ECO:0000256	IEA	GO_REF:0000002	InterPro:IPR000514	9606	InterPro		F
UniProtKB	A0A286RZ47	IDUA	enables	GO:0004553	hydrolase activity, hydrolyzing O-glycosyl compounds	ECO:0000256	IEA	GO_REF:0000002	InterPro:IPR000514	9606	InterPro		F
UniProtKB	A0A291FGE6	MAN1B1	enables	GO:0004571	mannosyl-oligosaccharide 1,2-alpha-mannosidase activity	ECO:0000256	IEA	GO_REF:0000002	InterPro:IPR001382|InterPro:IPR036026	9606	InterPro		F
UniProtKB	A0A2R8Y4U7	MANBA	enables	GO:0004553	hydrolase activity, hydrolyzing O-glycosyl compounds	ECO:0000256	IEA	GO_REF:0000002	InterPro:IPR006103	9606	InterPro		F
UniProtKB	A0A2R8Y524	MANBA	enables	GO:0004553	hydrolase activity, hydrolyzing O-glycosyl compounds	ECO:0000256	IEA	GO_REF:0000002	InterPro:IPR006103	9606	InterPro		F
UniProtKB	A0A2R8YEC9	MANBA	enables	GO:0004553	hydrolase activity, hydrolyzing O-glycosyl compounds	ECO:0000256	IEA	GO_REF:0000002	InterPro:IPR006103	9606	InterPro		F
UniProtKB	A0A2R8YF04	OTOGL	enables	GO:0046556	alpha-L-arabinofuranosidase activity	ECO:0000256	IEA	GO_REF:0000002	InterPro:IPR007934|InterPro:IPR036195	9606	InterPro		F
UniProtKB	A0A384MDR6	A0A384MDR6	enables	GO:0004573	mannosyl-oligosaccharide glucosidase activity	ECO:0000256	IEA	GO_REF:0000002	InterPro:IPR004888	9606	InterPro		F
UniProtKB	A0A384NYH9	A0A384NYH9	enables	GO:0004559	alpha-mannosidase activity	ECO:0000256	IEA	GO_REF:0000002	InterPro:IPR000602|InterPro:IPR011682|InterPro:IPR015341|InterPro:IPR037094	9606	InterPro		F
UniProtKB	A0A386NEX7	BST1	enables	GO:0003953	NAD+ nucleosidase activity	ECO:0000256	IEA	GO_REF:0000002	InterPro:IPR003193	9606	InterPro		F
UniProtKB	A0A3B3IRI7	MOGS	enables	GO:0004573	mannosyl-oligosaccharide glucosidase activity	ECO:0000256	IEA	GO_REF:0000002	InterPro:IPR004888	9606	InterPro		F
UniProtKB	A0A3B3IRK6	MOGS	enables	GO:0004573	mannosyl-oligosaccharide glucosidase activity	ECO:0000256	IEA	GO_REF:0000002	InterPro:IPR004888	9606	InterPro		F
UniProtKB	A0A3B3IRU3	GLA	enables	GO:0004553	hydrolase activity, hydrolyzing O-glycosyl compounds	ECO:0000256	IEA	GO_REF:0000002	InterPro:IPR000111|InterPro:IPR002241	9606	InterPro		F
UniProtKB	A0A3B3IRW2	MOGS	enables	GO:0004573	mannosyl-oligosaccharide glucosidase activity	ECO:0000256	IEA	GO_REF:0000002	InterPro:IPR004888	9606	InterPro		F
UniProtKB	A0A3B3IS52	MOGS	enables	GO:0004573	mannosyl-oligosaccharide glucosidase activity	ECO:0000256	IEA	GO_REF:0000002	InterPro:IPR004888	9606	InterPro		F
UniProtKB	A0A3B3ITC1	MOGS	enables	GO:0004573	mannosyl-oligosaccharide glucosidase activity	ECO:0000256	IEA	GO_REF:0000002	InterPro:IPR004888	9606	InterPro		F
UniProtKB	A0A3B3ITU6	MOGS	enables	GO:0004573	mannosyl-oligosaccharide glucosidase activity	ECO:0000256	IEA	GO_REF:0000002	InterPro:IPR004888	9606	InterPro		F
UniProtKB	A0A3B3IUC4	GLA	enables	GO:0004553	hydrolase activity, hydrolyzing O-glycosyl compounds	ECO:0000256	IEA	GO_REF:0000002	InterPro:IPR000111|InterPro:IPR002241	9606	InterPro		F
UniProtKB	A0A482E8B0	A0A482E8B0	enables	GO:0030596	alpha-L-rhamnosidase activity	ECO:0000501	IEA	GO_REF:0000003	EC:3.2.1.40	9606	UniProt		F
UniProtKB	A0A482E8Y3	A0A482E8Y3	enables	GO:0030596	alpha-L-rhamnosidase activity	ECO:0000501	IEA	GO_REF:0000003	EC:3.2.1.40	9606	UniProt		F
UniProtKB	A0A482E9C0	A0A482E9C0	enables	GO:0030596	alpha-L-rhamnosidase activity	ECO:0000501	IEA	GO_REF:0000003	EC:3.2.1.40	9606	UniProt		F
UniProtKB	A0A494BZZ6	NTHL1	enables	GO:0019104	DNA N-glycosylase activity	ECO:0000256	IEA	GO_REF:0000002	InterPro:IPR030841	9606	InterPro		F
UniProtKB	A1Z1Q3	MACROD2	enables	GO:0140293	ADP-ribosylglutamate hydrolase activity	ECO:0000314	IDA	PMID:23474714		9606	UniProt		F
UniProtKB	A2IDA3	MPG	enables	GO:0003905	alkylbase DNA N-glycosylase activity	ECO:0000256	IEA	GO_REF:0000002	InterPro:IPR003180|InterPro:IPR036995	9606	InterPro		F
UniProtKB	A5PKX5	MAN2A1	enables	GO:0004559	alpha-mannosidase activity	ECO:0000256	IEA	GO_REF:0000002	InterPro:IPR000602|InterPro:IPR011682|InterPro:IPR015341|InterPro:IPR037094	9606	InterPro		F
UniProtKB	A6NC48	BST1	enables	GO:0003953	NAD+ nucleosidase activity	ECO:0000256	IEA	GO_REF:0000002	InterPro:IPR003193	9606	InterPro		F
UniProtKB	A6NGN6	MAN1C1	enables	GO:0004571	mannosyl-oligosaccharide 1,2-alpha-mannosidase activity	ECO:0000256	IEA	GO_REF:0000002	InterPro:IPR001382|InterPro:IPR036026	9606	InterPro		F
UniProtKB	A8K211	A8K211	enables	GO:0004308	exo-alpha-sialidase activity	ECO:0000256	IEA	GO_REF:0000002	InterPro:IPR026856|InterPro:IPR026946	9606	InterPro		F
UniProtKB	A8K4K1	A8K4K1	enables	GO:0004308	exo-alpha-sialidase activity	ECO:0000256	IEA	GO_REF:0000002	InterPro:IPR026856	9606	InterPro		F
UniProtKB	A8K6A7	A8K6A7	enables	GO:0004559	alpha-mannosidase activity	ECO:0000256	IEA	GO_REF:0000002	InterPro:IPR000602|InterPro:IPR011682|InterPro:IPR015341|InterPro:IPR037094	9606	InterPro		F
UniProtKB	A8K6X2	A8K6X2	enables	GO:0003875	ADP-ribosylarginine hydrolase activity	ECO:0000256	IEA	GO_REF:0000002	InterPro:IPR012108	9606	InterPro		F
UniProtKB	B1AJZ5	MAN1C1	enables	GO:0004571	mannosyl-oligosaccharide 1,2-alpha-mannosidase activity	ECO:0000256	IEA	GO_REF:0000002	InterPro:IPR001382|InterPro:IPR036026	9606	InterPro		F
UniProtKB	B2R848	B2R848	enables	GO:0019104	DNA N-glycosylase activity	ECO:0000256	IEA	GO_REF:0000002	InterPro:IPR003310|InterPro:IPR015637	9606	InterPro		F
UniProtKB	B2R880	B2R880	enables	GO:0003953	NAD+ nucleosidase activity	ECO:0000256	IEA	GO_REF:0000002	InterPro:IPR003193|InterPro:IPR033567	9606	InterPro		F
UniProtKB	B3KMI5	B3KMI5	enables	GO:0004571	mannosyl-oligosaccharide 1,2-alpha-mannosidase activity	ECO:0000256	IEA	GO_REF:0000002	InterPro:IPR001382|InterPro:IPR036026	9606	InterPro		F
UniProtKB	B3KQC5	MAN1B1	enables	GO:0004571	mannosyl-oligosaccharide 1,2-alpha-mannosidase activity	ECO:0000256	IEA	GO_REF:0000002	InterPro:IPR001382|InterPro:IPR036026	9606	InterPro		F
UniProtKB	B3KQN1	B3KQN1	enables	GO:0004559	alpha-mannosidase activity	ECO:0000256	IEA	GO_REF:0000002	InterPro:IPR011682	9606	InterPro		F
UniProtKB	B3KRP3	B3KRP3	enables	GO:0004555	alpha,alpha-trehalase activity	ECO:0000256	IEA	GO_REF:0000002	InterPro:IPR001661|InterPro:IPR018232	9606	InterPro		F
UniProtKB	B3KTI7	B3KTI7	enables	GO:0004553	hydrolase activity, hydrolyzing O-glycosyl compounds	ECO:0000256	IEA	GO_REF:0000002	InterPro:IPR006103	9606	InterPro		F
UniProtKB	B3KXZ1	B3KXZ1	enables	GO:0004571	mannosyl-oligosaccharide 1,2-alpha-mannosidase activity	ECO:0000256	IEA	GO_REF:0000002	InterPro:IPR001382|InterPro:IPR036026	9606	InterPro		F
UniProtKB	B4DEE1	B4DEE1	enables	GO:0004571	mannosyl-oligosaccharide 1,2-alpha-mannosidase activity	ECO:0000256	IEA	GO_REF:0000002	InterPro:IPR001382|InterPro:IPR036026	9606	InterPro		F
UniProtKB	B4DEU9	B4DEU9	enables	GO:0004559	alpha-mannosidase activity	ECO:0000256	IEA	GO_REF:0000002	InterPro:IPR011682|InterPro:IPR015341|InterPro:IPR037094	9606	InterPro		F
UniProtKB	B4DEX2	B4DEX2	enables	GO:0016798	hydrolase activity, acting on glycosyl bonds	ECO:0000323	IEA	GO_REF:0000038	UniProtKB-KW:KW-0326	9606	UniProt		F
UniProtKB	B4DF23	B4DF23	enables	GO:0004649	poly(ADP-ribose) glycohydrolase activity	ECO:0000256	IEA	GO_REF:0000002	InterPro:IPR007724	9606	InterPro		F
UniProtKB	B4DHS4	B4DHS4	enables	GO:0004649	poly(ADP-ribose) glycohydrolase activity	ECO:0000256	IEA	GO_REF:0000002	InterPro:IPR007724	9606	InterPro		F
UniProtKB	B4DI29	B4DI29	enables	GO:0019104	DNA N-glycosylase activity	ECO:0000256	IEA	GO_REF:0000002	InterPro:IPR015637	9606	InterPro		F
UniProtKB	B4DIK4	B4DIK4	enables	GO:0004559	alpha-mannosidase activity	ECO:0000256	IEA	GO_REF:0000002	InterPro:IPR000602|InterPro:IPR011682|InterPro:IPR015341|InterPro:IPR037094	9606	InterPro		F
UniProtKB	B4DL78	B4DL78	enables	GO:0004571	mannosyl-oligosaccharide 1,2-alpha-mannosidase activity	ECO:0000256	IEA	GO_REF:0000002	InterPro:IPR001382|InterPro:IPR036026	9606	InterPro		F
UniProtKB	B4DMF0	B4DMF0	enables	GO:0004348	glucosylceramidase activity	ECO:0000256	IEA	GO_REF:0000002	InterPro:IPR014551	9606	InterPro		F
UniProtKB	B4DMR7	B4DMR7	enables	GO:0003953	NAD+ nucleosidase activity	ECO:0000256	IEA	GO_REF:0000002	InterPro:IPR003193|InterPro:IPR033567	9606	InterPro		F
UniProtKB	B4DPS9	B4DPS9	enables	GO:0004571	mannosyl-oligosaccharide 1,2-alpha-mannosidase activity	ECO:0000256	IEA	GO_REF:0000002	InterPro:IPR001382|InterPro:IPR036026	9606	InterPro		F
UniProtKB	B4DPV5	B4DPV5	enables	GO:0004571	mannosyl-oligosaccharide 1,2-alpha-mannosidase activity	ECO:0000256	IEA	GO_REF:0000002	InterPro:IPR001382|InterPro:IPR036026	9606	InterPro		F
UniProtKB	B4DQG9	B4DQG9	enables	GO:0004571	mannosyl-oligosaccharide 1,2-alpha-mannosidase activity	ECO:0000256	IEA	GO_REF:0000002	InterPro:IPR001382|InterPro:IPR036026	9606	InterPro		F
UniProtKB	B4DR05	B4DR05	enables	GO:0004571	mannosyl-oligosaccharide 1,2-alpha-mannosidase activity	ECO:0000256	IEA	GO_REF:0000002	InterPro:IPR001382|InterPro:IPR036026	9606	InterPro		F
UniProtKB	B4DRE0	B4DRE0	enables	GO:0004559	alpha-mannosidase activity	ECO:0000256	IEA	GO_REF:0000002	InterPro:IPR011682	9606	InterPro		F
UniProtKB	B4DRT6	UNG	enables	GO:0004844	uracil DNA N-glycosylase activity	ECO:0000256	IEA	GO_REF:0000002	InterPro:IPR002043	9606	InterPro		F
UniProtKB	B4DSN7	B4DSN7	enables	GO:0019104	DNA N-glycosylase activity	ECO:0000256	IEA	GO_REF:0000002	InterPro:IPR015637	9606	InterPro		F
UniProtKB	B4DVK0	B4DVK0	enables	GO:0033925	mannosyl-glycoprotein endo-beta-N-acetylglucosaminidase activity	ECO:0000256	IEA	GO_REF:0000002	InterPro:IPR005201|InterPro:IPR032979	9606	InterPro		F
UniProtKB	B4DVP6	B4DVP6	enables	GO:0004559	alpha-mannosidase activity	ECO:0000256	IEA	GO_REF:0000002	InterPro:IPR000602|InterPro:IPR015341|InterPro:IPR037094	9606	InterPro		F
UniProtKB	B4DW72	B4DW72	enables	GO:0016798	hydrolase activity, acting on glycosyl bonds	ECO:0000256	IEA	GO_REF:0000002	InterPro:IPR026071	9606	InterPro		F
UniProtKB	B4DX76	B4DX76	enables	GO:0004649	poly(ADP-ribose) glycohydrolase activity	ECO:0000256	IEA	GO_REF:0000002	InterPro:IPR007724	9606	InterPro		F
UniProtKB	B4DYD1	B4DYD1	enables	GO:0003796	lysozyme activity	ECO:0000256	IEA	GO_REF:0000002	InterPro:IPR000974	9606	InterPro		F
UniProtKB	B4E006	B4E006	enables	GO:0003953	NAD+ nucleosidase activity	ECO:0000256	IEA	GO_REF:0000002	InterPro:IPR003193|InterPro:IPR033567	9606	InterPro		F
UniProtKB	B4E0K9	B4E0K9	enables	GO:0004559	alpha-mannosidase activity	ECO:0000256	IEA	GO_REF:0000002	InterPro:IPR000602|InterPro:IPR011682|InterPro:IPR015341|InterPro:IPR037094	9606	InterPro		F
UniProtKB	B4E0V4	B4E0V4	enables	GO:0004308	exo-alpha-sialidase activity	ECO:0000256	IEA	GO_REF:0000002	InterPro:IPR026856|InterPro:IPR026944	9606	InterPro		F
UniProtKB	B4E127	TDG	enables	GO:0019104	DNA N-glycosylase activity	ECO:0000256	IEA	GO_REF:0000002	InterPro:IPR003310|InterPro:IPR015637	9606	InterPro		F
UniProtKB	B4E1F4	B4E1F4	enables	GO:0004571	mannosyl-oligosaccharide 1,2-alpha-mannosidase activity	ECO:0000256	IEA	GO_REF:0000002	InterPro:IPR001382|InterPro:IPR036026	9606	InterPro		F
UniProtKB	B4E341	B4E341	enables	GO:0003875	ADP-ribosylarginine hydrolase activity	ECO:0000256	IEA	GO_REF:0000002	InterPro:IPR012108	9606	InterPro		F
UniProtKB	B4E3B8	MOGS	enables	GO:0004573	mannosyl-oligosaccharide glucosidase activity	ECO:0000256	IEA	GO_REF:0000002	InterPro:IPR004888	9606	InterPro		F
UniProtKB	B7Z2K8	B7Z2K8	enables	GO:0004649	poly(ADP-ribose) glycohydrolase activity	ECO:0000256	IEA	GO_REF:0000002	InterPro:IPR007724	9606	InterPro		F
UniProtKB	B7Z362	B7Z362	enables	GO:0004560	alpha-L-fucosidase activity	ECO:0000256	IEA	GO_REF:0000002	InterPro:IPR000933|InterPro:IPR028755	9606	InterPro		F
UniProtKB	B7Z3J6	B7Z3J6	enables	GO:0004348	glucosylceramidase activity	ECO:0000256	IEA	GO_REF:0000002	InterPro:IPR014551	9606	InterPro		F
UniProtKB	B7Z542	B7Z542	enables	GO:0004308	exo-alpha-sialidase activity	ECO:0000256	IEA	GO_REF:0000002	InterPro:IPR026856|InterPro:IPR026946	9606	InterPro		F
UniProtKB	B7Z754	B7Z754	enables	GO:0004559	alpha-mannosidase activity	ECO:0000256	IEA	GO_REF:0000002	InterPro:IPR000602|InterPro:IPR011682|InterPro:IPR015341|InterPro:IPR037094	9606	InterPro		F
UniProtKB	B7Z7D8	B7Z7D8	enables	GO:0004348	glucosylceramidase activity	ECO:0000256	IEA	GO_REF:0000002	InterPro:IPR001139	9606	InterPro		F
UniProtKB	B7ZA35	B7ZA35	enables	GO:0004559	alpha-mannosidase activity	ECO:0000256	IEA	GO_REF:0000002	InterPro:IPR011682	9606	InterPro		F
UniProtKB	C9IZG9	NEU4	enables	GO:0004308	exo-alpha-sialidase activity	ECO:0000256	IEA	GO_REF:0000002	InterPro:IPR026856|InterPro:IPR026946	9606	InterPro		F
UniProtKB	C9J2R4	NEU4	enables	GO:0004308	exo-alpha-sialidase activity	ECO:0000256	IEA	GO_REF:0000002	InterPro:IPR026856|InterPro:IPR026946	9606	InterPro		F
UniProtKB	C9J2V4	NEU4	enables	GO:0004308	exo-alpha-sialidase activity	ECO:0000256	IEA	GO_REF:0000002	InterPro:IPR026856|InterPro:IPR026946	9606	InterPro		F
UniProtKB	C9J2X5	SPAM1	enables	GO:0004415	hyalurononglucosaminidase activity	ECO:0000256	IEA	GO_REF:0000002	InterPro:IPR018155	9606	InterPro		F
UniProtKB	C9J4J0	LYG2	enables	GO:0003796	lysozyme activity	ECO:0000256	IEA	GO_REF:0000002	InterPro:IPR002152	9606	InterPro		F
UniProtKB	C9J5X2	NEU4	enables	GO:0004308	exo-alpha-sialidase activity	ECO:0000256	IEA	GO_REF:0000002	InterPro:IPR026856|InterPro:IPR026946	9606	InterPro		F
UniProtKB	C9J6F9	HYAL4	enables	GO:0004415	hyalurononglucosaminidase activity	ECO:0000256	IEA	GO_REF:0000002	InterPro:IPR018155	9606	InterPro		F
UniProtKB	C9J700	HYAL2	enables	GO:0004415	hyalurononglucosaminidase activity	ECO:0000256	IEA	GO_REF:0000002	InterPro:IPR018155	9606	InterPro		F
UniProtKB	C9JBA4	LYG2	enables	GO:0003796	lysozyme activity	ECO:0000256	IEA	GO_REF:0000002	InterPro:IPR002152	9606	InterPro		F
UniProtKB	C9JEA3	NEU4	enables	GO:0004308	exo-alpha-sialidase activity	ECO:0000256	IEA	GO_REF:0000002	InterPro:IPR026856|InterPro:IPR026946	9606	InterPro		F
UniProtKB	C9JRN9	NEU4	enables	GO:0004308	exo-alpha-sialidase activity	ECO:0000256	IEA	GO_REF:0000002	InterPro:IPR026856|InterPro:IPR026946	9606	InterPro		F
UniProtKB	C9JU18	HYAL4	enables	GO:0004415	hyalurononglucosaminidase activity	ECO:0000256	IEA	GO_REF:0000002	InterPro:IPR018155	9606	InterPro		F
UniProtKB	D3DPZ6	MUTYH	enables	GO:0016798	hydrolase activity, acting on glycosyl bonds	ECO:0000323	IEA	GO_REF:0000038	UniProtKB-KW:KW-0326	9606	UniProt		F
UniProtKB	D6RA25	SMUG1	enables	GO:0017065	single-strand selective uracil DNA N-glycosylase activity	ECO:0000256	IEA	GO_REF:0000002	InterPro:IPR039134	9606	InterPro		F
UniProtKB	D6RA78	SMUG1	enables	GO:0017065	single-strand selective uracil DNA N-glycosylase activity	ECO:0000256	IEA	GO_REF:0000002	InterPro:IPR039134	9606	InterPro		F
UniProtKB	D6RAI1	SMUG1	enables	GO:0017065	single-strand selective uracil DNA N-glycosylase activity	ECO:0000256	IEA	GO_REF:0000002	InterPro:IPR039134	9606	InterPro		F
UniProtKB	D6RAS0	SMUG1	enables	GO:0017065	single-strand selective uracil DNA N-glycosylase activity	ECO:0000256	IEA	GO_REF:0000002	InterPro:IPR039134	9606	InterPro		F
UniProtKB	D6RD88	SMUG1	enables	GO:0017065	single-strand selective uracil DNA N-glycosylase activity	ECO:0000256	IEA	GO_REF:0000002	InterPro:IPR039134	9606	InterPro		F
UniProtKB	D6RI04	SMUG1	enables	GO:0017065	single-strand selective uracil DNA N-glycosylase activity	ECO:0000256	IEA	GO_REF:0000002	InterPro:IPR039134	9606	InterPro		F
UniProtKB	D6RIA4	SMUG1	enables	GO:0017065	single-strand selective uracil DNA N-glycosylase activity	ECO:0000256	IEA	GO_REF:0000002	InterPro:IPR039134	9606	InterPro		F
UniProtKB	E5KP25	MUTYH	enables	GO:0016798	hydrolase activity, acting on glycosyl bonds	ECO:0000323	IEA	GO_REF:0000038	UniProtKB-KW:KW-0326	9606	UniProt		F
UniProtKB	E5KP26	MUTYH	enables	GO:0016798	hydrolase activity, acting on glycosyl bonds	ECO:0000323	IEA	GO_REF:0000038	UniProtKB-KW:KW-0326	9606	UniProt		F
UniProtKB	E5KP27	MUTYH	enables	GO:0016798	hydrolase activity, acting on glycosyl bonds	ECO:0000323	IEA	GO_REF:0000038	UniProtKB-KW:KW-0326	9606	UniProt		F
UniProtKB	E5KP28	MUTYH	enables	GO:0016798	hydrolase activity, acting on glycosyl bonds	ECO:0000323	IEA	GO_REF:0000038	UniProtKB-KW:KW-0326	9606	UniProt		F
UniProtKB	E5KP30	E5KP30	enables	GO:0016798	hydrolase activity, acting on glycosyl bonds	ECO:0000323	IEA	GO_REF:0000038	UniProtKB-KW:KW-0326	9606	UniProt		F
UniProtKB	E5KP31	E5KP31	enables	GO:0016798	hydrolase activity, acting on glycosyl bonds	ECO:0000323	IEA	GO_REF:0000038	UniProtKB-KW:KW-0326	9606	UniProt		F
UniProtKB	E5KP32	E5KP32	enables	GO:0016798	hydrolase activity, acting on glycosyl bonds	ECO:0000323	IEA	GO_REF:0000038	UniProtKB-KW:KW-0326	9606	UniProt		F
UniProtKB	E5KP33	E5KP33	enables	GO:0016798	hydrolase activity, acting on glycosyl bonds	ECO:0000323	IEA	GO_REF:0000038	UniProtKB-KW:KW-0326	9606	UniProt		F
UniProtKB	E5KP34	E5KP34	enables	GO:0016798	hydrolase activity, acting on glycosyl bonds	ECO:0000323	IEA	GO_REF:0000038	UniProtKB-KW:KW-0326	9606	UniProt		F
UniProtKB	E5KPM5	OGG1	enables	GO:0034039	8-oxo-7,8-dihydroguanine DNA N-glycosylase activity	ECO:0000265	IEA	GO_REF:0000107	UniProtKB:O08760|ensembl:ENSMUSP00000032406	9606	Ensembl		F
UniProtKB	E5KPM6	OGG1	enables	GO:0008534	oxidized purine nucleobase lesion DNA N-glycosylase activity	ECO:0000256	IEA	GO_REF:0000002	InterPro:IPR012904	9606	InterPro		F
UniProtKB	E5KPM7	OGG1	enables	GO:0008534	oxidized purine nucleobase lesion DNA N-glycosylase activity	ECO:0000256	IEA	GO_REF:0000002	InterPro:IPR004577|InterPro:IPR012904	9606	InterPro		F
UniProtKB	E5KPM8	OGG1	enables	GO:0008534	oxidized purine nucleobase lesion DNA N-glycosylase activity	ECO:0000256	IEA	GO_REF:0000002	InterPro:IPR012904	9606	InterPro		F
UniProtKB	E5KPM9	OGG1	enables	GO:0008534	oxidized purine nucleobase lesion DNA N-glycosylase activity	ECO:0000256	IEA	GO_REF:0000002	InterPro:IPR004577|InterPro:IPR012904	9606	InterPro		F
UniProtKB	E5KPN0	OGG1	enables	GO:0008534	oxidized purine nucleobase lesion DNA N-glycosylase activity	ECO:0000256	IEA	GO_REF:0000002	InterPro:IPR004577|InterPro:IPR012904	9606	InterPro		F
UniProtKB	E5KPN1	OGG1	enables	GO:0008534	oxidized purine nucleobase lesion DNA N-glycosylase activity	ECO:0000256	IEA	GO_REF:0000002	InterPro:IPR004577|InterPro:IPR012904	9606	InterPro		F
UniProtKB	E5KPS2	E5KPS2	enables	GO:0008534	oxidized purine nucleobase lesion DNA N-glycosylase activity	ECO:0000256	IEA	GO_REF:0000002	InterPro:IPR004577|InterPro:IPR012904	9606	InterPro		F
UniProtKB	E5KPS3	E5KPS3	enables	GO:0008534	oxidized purine nucleobase lesion DNA N-glycosylase activity	ECO:0000256	IEA	GO_REF:0000002	InterPro:IPR004577|InterPro:IPR012904	9606	InterPro		F
UniProtKB	E5KTA5	UNG	enables	GO:0004844	uracil DNA N-glycosylase activity	ECO:0000265	IEA	GO_REF:0000107	UniProtKB:P97931|ensembl:ENSMUSP00000031587	9606	Ensembl		F
UniProtKB	E5KTA6	UNG	enables	GO:0004844	uracil DNA N-glycosylase activity	ECO:0000256	IEA	GO_REF:0000002	InterPro:IPR002043	9606	InterPro		F
UniProtKB	E5KTI5	NTHL1	enables	GO:0019104	DNA N-glycosylase activity	ECO:0000265	IEA	GO_REF:0000107	UniProtKB:O35980|ensembl:ENSMUSP00000047413	9606	Ensembl		F
UniProtKB	E9LUE6	SMPD1	enables	GO:0016798	hydrolase activity, acting on glycosyl bonds	ECO:0000323	IEA	GO_REF:0000038	UniProtKB-KW:KW-0326	9606	UniProt		F
UniProtKB	E9LUE7	SMPD1	enables	GO:0016798	hydrolase activity, acting on glycosyl bonds	ECO:0000323	IEA	GO_REF:0000038	UniProtKB-KW:KW-0326	9606	UniProt		F
UniProtKB	E9PCD7	MAN2B2	enables	GO:0004559	alpha-mannosidase activity	ECO:0000256	IEA	GO_REF:0000002	InterPro:IPR000602|InterPro:IPR011682|InterPro:IPR015341|InterPro:IPR037094	9606	InterPro		F
UniProtKB	E9PF91	SPACA3	enables	GO:0003796	lysozyme activity	ECO:0000256	IEA	GO_REF:0000002	InterPro:IPR000974	9606	InterPro		F
UniProtKB	E9PIF4	NEU1	enables	GO:0004308	exo-alpha-sialidase activity	ECO:0000256	IEA	GO_REF:0000002	InterPro:IPR026856	9606	InterPro		F
UniProtKB	E9PM53	MUTYH	enables	GO:0016798	hydrolase activity, acting on glycosyl bonds	ECO:0000323	IEA	GO_REF:0000038	UniProtKB-KW:KW-0326	9606	UniProt		F
UniProtKB	E9PMU5	MANEAL	enables	GO:0016798	hydrolase activity, acting on glycosyl bonds	ECO:0000256	IEA	GO_REF:0000002	InterPro:IPR026071	9606	InterPro		F
UniProtKB	E9PNK1	NEU3	enables	GO:0004308	exo-alpha-sialidase activity	ECO:0000256	IEA	GO_REF:0000002	InterPro:IPR026856|InterPro:IPR026944	9606	InterPro		F
UniProtKB	E9PNY0	MUTYH	enables	GO:0016798	hydrolase activity, acting on glycosyl bonds	ECO:0000323	IEA	GO_REF:0000038	UniProtKB-KW:KW-0326	9606	UniProt		F
UniProtKB	E9PR25	NEU3	enables	GO:0004308	exo-alpha-sialidase activity	ECO:0000256	IEA	GO_REF:0000002	InterPro:IPR026856|InterPro:IPR026944	9606	InterPro		F
UniProtKB	F4YK10	GLB1	enables	GO:0004565	beta-galactosidase activity	ECO:0000501	IEA	GO_REF:0000003	EC:3.2.1.23	9606	UniProt		F
UniProtKB	F5GYA2	UNG	enables	GO:0004844	uracil DNA N-glycosylase activity	ECO:0000256	IEA	GO_REF:0000002	InterPro:IPR002043	9606	InterPro		F
UniProtKB	F5H0I7	TDG	enables	GO:0019104	DNA N-glycosylase activity	ECO:0000256	IEA	GO_REF:0000002	InterPro:IPR003310|InterPro:IPR015637	9606	InterPro		F
UniProtKB	F5H539	TDG	enables	GO:0019104	DNA N-glycosylase activity	ECO:0000256	IEA	GO_REF:0000002	InterPro:IPR015637	9606	InterPro		F
UniProtKB	F8VV32	LYZ	enables	GO:0003796	lysozyme activity	ECO:0000256	IEA	GO_REF:0000002	InterPro:IPR000974|InterPro:IPR030056	9606	InterPro		F
UniProtKB	F8W925	ENGASE	enables	GO:0033925	mannosyl-glycoprotein endo-beta-N-acetylglucosaminidase activity	ECO:0000256	IEA	GO_REF:0000002	InterPro:IPR005201|InterPro:IPR032979	9606	InterPro		F
UniProtKB	F8WCZ9	OGG1	enables	GO:0008534	oxidized purine nucleobase lesion DNA N-glycosylase activity	ECO:0000256	IEA	GO_REF:0000002	InterPro:IPR012904	9606	InterPro		F
UniProtKB	F8WE58	NEU4	enables	GO:0004308	exo-alpha-sialidase activity	ECO:0000256	IEA	GO_REF:0000002	InterPro:IPR026856|InterPro:IPR026946	9606	InterPro		F
UniProtKB	F8WER9	EDEM1	enables	GO:0004571	mannosyl-oligosaccharide 1,2-alpha-mannosidase activity	ECO:0000256	IEA	GO_REF:0000002	InterPro:IPR001382|InterPro:IPR036026	9606	InterPro		F
UniProtKB	G8JL98	TDG	enables	GO:0019104	DNA N-glycosylase activity	ECO:0000256	IEA	GO_REF:0000002	InterPro:IPR003310|InterPro:IPR015637	9606	InterPro		F
UniProtKB	H0Y498	EDEM3	enables	GO:0004571	mannosyl-oligosaccharide 1,2-alpha-mannosidase activity	ECO:0000256	IEA	GO_REF:0000002	InterPro:IPR037322	9606	InterPro		F
UniProtKB	H0Y543	MAN1A2	enables	GO:0004571	mannosyl-oligosaccharide 1,2-alpha-mannosidase activity	ECO:0000256	IEA	GO_REF:0000002	InterPro:IPR001382|InterPro:IPR036026	9606	InterPro		F
UniProtKB	H0Y7H1	MAN1A2	enables	GO:0004571	mannosyl-oligosaccharide 1,2-alpha-mannosidase activity	ECO:0000256	IEA	GO_REF:0000002	InterPro:IPR001382|InterPro:IPR036026	9606	InterPro		F
UniProtKB	H0Y8G4	BST1	enables	GO:0003953	NAD+ nucleosidase activity	ECO:0000256	IEA	GO_REF:0000002	InterPro:IPR003193	9606	InterPro		F
UniProtKB	H0Y8X4	DNPH1	enables	GO:0070694	deoxyribonucleoside 5'-monophosphate N-glycosidase activity	ECO:0000256	IEA	GO_REF:0000002	InterPro:IPR028607	9606	InterPro		F
UniProtKB	H0Y950	CD38	enables	GO:0003953	NAD+ nucleosidase activity	ECO:0000256	IEA	GO_REF:0000002	InterPro:IPR003193|InterPro:IPR033567	9606	InterPro		F
UniProtKB	H0Y984	BST1	enables	GO:0003953	NAD+ nucleosidase activity	ECO:0000256	IEA	GO_REF:0000002	InterPro:IPR003193	9606	InterPro		F
UniProtKB	H0Y9Q9	BST1	enables	GO:0003953	NAD+ nucleosidase activity	ECO:0000256	IEA	GO_REF:0000002	InterPro:IPR003193	9606	InterPro		F
UniProtKB	H0YA68	MAN2B2	enables	GO:0004559	alpha-mannosidase activity	ECO:0000256	IEA	GO_REF:0000002	InterPro:IPR000602|InterPro:IPR011682|InterPro:IPR015341|InterPro:IPR037094	9606	InterPro		F
UniProtKB	H0YA95	SMUG1	enables	GO:0017065	single-strand selective uracil DNA N-glycosylase activity	ECO:0000256	IEA	GO_REF:0000002	InterPro:IPR039134	9606	InterPro		F
UniProtKB	H0YCY5	MUTYH	enables	GO:0016798	hydrolase activity, acting on glycosyl bonds	ECO:0000323	IEA	GO_REF:0000038	UniProtKB-KW:KW-0326	9606	UniProt		F
UniProtKB	H0YCZ3	MANEAL	enables	GO:0016798	hydrolase activity, acting on glycosyl bonds	ECO:0000256	IEA	GO_REF:0000002	InterPro:IPR026071	9606	InterPro		F
UniProtKB	H0YDZ2	LYZL1	enables	GO:0003796	lysozyme activity	ECO:0000256	IEA	GO_REF:0000002	InterPro:IPR000974	9606	InterPro		F
UniProtKB	H0YG20	MAN1B1	enables	GO:0004571	mannosyl-oligosaccharide 1,2-alpha-mannosidase activity	ECO:0000256	IEA	GO_REF:0000002	InterPro:IPR001382|InterPro:IPR036026	9606	InterPro		F
UniProtKB	H0YGV7	MAN1B1	enables	GO:0004571	mannosyl-oligosaccharide 1,2-alpha-mannosidase activity	ECO:0000256	IEA	GO_REF:0000002	InterPro:IPR001382|InterPro:IPR036026	9606	InterPro		F
UniProtKB	H0YH18	TDG	enables	GO:0019104	DNA N-glycosylase activity	ECO:0000256	IEA	GO_REF:0000002	InterPro:IPR015637	9606	InterPro		F
UniProtKB	H0YI64	MAN1B1	enables	GO:0004571	mannosyl-oligosaccharide 1,2-alpha-mannosidase activity	ECO:0000256	IEA	GO_REF:0000002	InterPro:IPR001382|InterPro:IPR036026	9606	InterPro		F
UniProtKB	H0YIU0	MAN1B1	enables	GO:0004571	mannosyl-oligosaccharide 1,2-alpha-mannosidase activity	ECO:0000256	IEA	GO_REF:0000002	InterPro:IPR001382|InterPro:IPR036026	9606	InterPro		F
UniProtKB	H0YJG8	GALC	enables	GO:0004336	galactosylceramidase activity	ECO:0000256	IEA	GO_REF:0000002	InterPro:IPR001286	9606	InterPro		F
UniProtKB	H0YKH9	MAN2A2	enables	GO:0004559	alpha-mannosidase activity	ECO:0000256	IEA	GO_REF:0000002	InterPro:IPR011682	9606	InterPro		F
UniProtKB	H0YKM7	MAN2A2	enables	GO:0004559	alpha-mannosidase activity	ECO:0000256	IEA	GO_REF:0000002	InterPro:IPR015341|InterPro:IPR037094	9606	InterPro		F
UniProtKB	H0YKQ2	MAN2A2	enables	GO:0004559	alpha-mannosidase activity	ECO:0000256	IEA	GO_REF:0000002	InterPro:IPR000602	9606	InterPro		F
UniProtKB	H0YKT0	MAN2A2	enables	GO:0004559	alpha-mannosidase activity	ECO:0000256	IEA	GO_REF:0000002	InterPro:IPR015341|InterPro:IPR037094	9606	InterPro		F
UniProtKB	H0YLB9	MAN2A2	enables	GO:0004559	alpha-mannosidase activity	ECO:0000256	IEA	GO_REF:0000002	InterPro:IPR000602|InterPro:IPR011682|InterPro:IPR015341|InterPro:IPR037094	9606	InterPro		F
UniProtKB	H0YLL4	MAN2A2	enables	GO:0004559	alpha-mannosidase activity	ECO:0000256	IEA	GO_REF:0000002	InterPro:IPR011682	9606	InterPro		F
UniProtKB	H0YLU3	MAN2A2	enables	GO:0004559	alpha-mannosidase activity	ECO:0000256	IEA	GO_REF:0000002	InterPro:IPR011682	9606	InterPro		F
UniProtKB	H0YNG5	MAN2A2	enables	GO:0004559	alpha-mannosidase activity	ECO:0000256	IEA	GO_REF:0000002	InterPro:IPR000602|InterPro:IPR011682|InterPro:IPR015341|InterPro:IPR037094	9606	InterPro		F
UniProtKB	H3BM98	NEIL1	enables	GO:0016799	hydrolase activity, hydrolyzing N-glycosyl compounds	ECO:0000256	IEA	GO_REF:0000002	InterPro:IPR012319	9606	InterPro		F
UniProtKB	H3BQE8	NEIL1	enables	GO:0016799	hydrolase activity, hydrolyzing N-glycosyl compounds	ECO:0000256	IEA	GO_REF:0000002	InterPro:IPR012319	9606	InterPro		F
UniProtKB	H3BQI3	LCTL	enables	GO:0004553	hydrolase activity, hydrolyzing O-glycosyl compounds	ECO:0000256	IEA	GO_REF:0000002	InterPro:IPR001360	9606	InterPro		F
UniProtKB	H3BQU8	NEIL1	enables	GO:0016799	hydrolase activity, hydrolyzing N-glycosyl compounds	ECO:0000256	IEA	GO_REF:0000002	InterPro:IPR012319	9606	InterPro		F
UniProtKB	H3BST2	NEIL1	enables	GO:0016799	hydrolase activity, hydrolyzing N-glycosyl compounds	ECO:0000256	IEA	GO_REF:0000002	InterPro:IPR012319	9606	InterPro		F
UniProtKB	H3BSZ5	NEIL1	enables	GO:0016799	hydrolase activity, hydrolyzing N-glycosyl compounds	ECO:0000256	IEA	GO_REF:0000002	InterPro:IPR012319	9606	InterPro		F
UniProtKB	H3BT75	NEIL1	enables	GO:0016799	hydrolase activity, hydrolyzing N-glycosyl compounds	ECO:0000256	IEA	GO_REF:0000002	InterPro:IPR012319	9606	InterPro		F
UniProtKB	H3BTX5	NEIL1	enables	GO:0016799	hydrolase activity, hydrolyzing N-glycosyl compounds	ECO:0000256	IEA	GO_REF:0000002	InterPro:IPR012319	9606	InterPro		F
UniProtKB	H7BXZ1	OGG1	enables	GO:0008534	oxidized purine nucleobase lesion DNA N-glycosylase activity	ECO:0000256	IEA	GO_REF:0000002	InterPro:IPR012904	9606	InterPro		F
UniProtKB	H7C0A1	OGG1	enables	GO:0008534	oxidized purine nucleobase lesion DNA N-glycosylase activity	ECO:0000256	IEA	GO_REF:0000002	InterPro:IPR012904	9606	InterPro		F
UniProtKB	H7C1D7	OGG1	enables	GO:0008534	oxidized purine nucleobase lesion DNA N-glycosylase activity	ECO:0000256	IEA	GO_REF:0000002	InterPro:IPR012904	9606	InterPro		F
UniProtKB	H9KVB3	OTOG	enables	GO:0046556	alpha-L-arabinofuranosidase activity	ECO:0000256	IEA	GO_REF:0000002	InterPro:IPR007934|InterPro:IPR036195	9606	InterPro		F
UniProtKB	J3KS46	HEXD	enables	GO:0015929	hexosaminidase activity	ECO:0000256	IEA	GO_REF:0000002	InterPro:IPR038901	9606	InterPro		F
UniProtKB	J3KTD0	HEXD	enables	GO:0015929	hexosaminidase activity	ECO:0000256	IEA	GO_REF:0000002	InterPro:IPR038901	9606	InterPro		F
UniProtKB	J3QKU6	HEXD	enables	GO:0015929	hexosaminidase activity	ECO:0000256	IEA	GO_REF:0000002	InterPro:IPR038901	9606	InterPro		F
UniProtKB	J3QLG5	ENGASE	enables	GO:0033925	mannosyl-glycoprotein endo-beta-N-acetylglucosaminidase activity	ECO:0000256	IEA	GO_REF:0000002	InterPro:IPR032979	9606	InterPro		F
UniProtKB	J3QS29	HEXD	enables	GO:0015929	hexosaminidase activity	ECO:0000256	IEA	GO_REF:0000002	InterPro:IPR038901	9606	InterPro		F
UniProtKB	J9JID0	ENGASE	enables	GO:0033925	mannosyl-glycoprotein endo-beta-N-acetylglucosaminidase activity	ECO:0000256	IEA	GO_REF:0000002	InterPro:IPR005201|InterPro:IPR032979	9606	InterPro		F
UniProtKB	M0QYZ1	MAN2B1	enables	GO:0004559	alpha-mannosidase activity	ECO:0000256	IEA	GO_REF:0000002	InterPro:IPR000602	9606	InterPro		F
UniProtKB	M0QZ24	M0QZ24	enables	GO:0004559	alpha-mannosidase activity	ECO:0000318	IBA	PMID:21873635	FB:FBgn0027611|MGI:MGI:107286|PANTHER:PTN002480870|RGD:1308840|RGD:3039|TAIR:locus:2147855|UniProtKB:P94078|dictyBase:DDB_G0292206	9606	GO_Central		F
UniProtKB	M0QZG6	MAN2B1	enables	GO:0004559	alpha-mannosidase activity	ECO:0000256	IEA	GO_REF:0000002	InterPro:IPR000602	9606	InterPro		F
UniProtKB	M0R2P5	M0R2P5	enables	GO:0004559	alpha-mannosidase activity	ECO:0000318	IBA	PMID:21873635	FB:FBgn0027611|MGI:MGI:107286|PANTHER:PTN002480870|RGD:1308840|RGD:3039|TAIR:locus:2147855|UniProtKB:P94078|dictyBase:DDB_G0292206	9606	GO_Central		F
UniProtKB	O15527	OGG1	enables	GO:0008534	oxidized purine nucleobase lesion DNA N-glycosylase activity	ECO:0000304	TAS	PMID:9190902		9606	PINC		F
UniProtKB	O43598	DNPH1	enables	GO:0070694	deoxyribonucleoside 5'-monophosphate N-glycosidase activity	ECO:0000314	IDA	PMID:25108359		9606	UniProt		F
UniProtKB	O43820-1	HYAL3	enables	GO:0004415	hyalurononglucosaminidase activity	ECO:0000314	IDA	PMID:12084718		9606	UniProt		F
UniProtKB	O43820-2	HYAL3	NOT|enables	GO:0004415	hyalurononglucosaminidase activity	ECO:0000314	IDA	PMID:12084718		9606	UniProt		F
UniProtKB	O43820-3	HYAL3	NOT|enables	GO:0004415	hyalurononglucosaminidase activity	ECO:0000314	IDA	PMID:12084718		9606	UniProt		F
UniProtKB	O43820-4	HYAL3	NOT|enables	GO:0004415	hyalurononglucosaminidase activity	ECO:0000314	IDA	PMID:12084718		9606	UniProt		F
UniProtKB	O95243	MBD4	enables	GO:0019104	DNA N-glycosylase activity	ECO:0000304	TAS	Reactome:R-HSA-110232		9606	Reactome		F
UniProtKB	O95953	GALC	enables	GO:0004336	galactosylceramidase activity	ECO:0000501	IEA	GO_REF:0000003	EC:3.2.1.46	9606	UniProt		F
UniProtKB	P04745	AMY1A	enables	GO:0004556	alpha-amylase activity	ECO:0000501	IEA	GO_REF:0000003	EC:3.2.1.1	9606	UniProt		F
UniProtKB	P04746	AMY2A	enables	GO:0004556	alpha-amylase activity	ECO:0000304	TAS	PMID:6336237		9606	PINC		F
UniProtKB	P07602	PSAP	enables	GO:0004565	beta-galactosidase activity	ECO:0000314	IDA	PMID:1454804		9606	CAFA		F
UniProtKB	P09848	LCT	enables	GO:0000016	lactase activity	ECO:0000304	TAS	PMID:2460343		9606	PINC		F
UniProtKB	P12004	PCNA	enables	GO:0000701	purine-specific mismatch base pair DNA N-glycosylase activity	ECO:0000314	IDA	PMID:11005803		9606	BHF-UCL		F
UniProtKB	P13051	UNG	enables	GO:0004844	uracil DNA N-glycosylase activity	ECO:0000304	TAS	PMID:10805771		9606	PINC		F
UniProtKB	P13051-1	UNG	enables	GO:0004844	uracil DNA N-glycosylase activity	ECO:0000314	IDA	PMID:12161446		9606	HGNC		F
UniProtKB	P14410	SI	enables	GO:0004575	sucrose alpha-glucosidase activity	ECO:0000304	TAS	Reactome:R-HSA-189069		9606	Reactome		F
UniProtKB	P17405	SMPD1	enables	GO:0016798	hydrolase activity, acting on glycosyl bonds	ECO:0000322	IEA	GO_REF:0000037	UniProtKB-KW:KW-0326	9606	UniProt		F
UniProtKB	P17900	GM2A	enables	GO:0004563	beta-N-acetylhexosaminidase activity	ECO:0000265	IEA	GO_REF:0000107	UniProtKB:Q60648|ensembl:ENSMUSP00000000608	9606	Ensembl		F
UniProtKB	P19961	AMY2B	enables	GO:0004556	alpha-amylase activity	ECO:0000250	ISS	PMID:2401405	UniProtKB:P04746	9606	UniProt		F
UniProtKB	P23396	RPS3	NOT|enables	GO:0019104	DNA N-glycosylase activity	ECO:0000314	IDA	PMID:18610840		9606	UniProt		F
UniProtKB	P27695	APEX1	enables	GO:0004844	uracil DNA N-glycosylase activity	ECO:0000304	TAS	PMID:10805771		9606	PINC		F
UniProtKB	P28907	CD38	enables	GO:0003953	NAD+ nucleosidase activity	ECO:0000318	IBA	PMID:21873635	PANTHER:PTN000857252|RGD:2303	9606	GO_Central		F
UniProtKB	P29372	MPG	enables	GO:0003905	alkylbase DNA N-glycosylase activity	ECO:0000318	IBA	PMID:21873635	MGI:MGI:97073|PANTHER:PTN000046480	9606	GO_Central		F
UniProtKB	P54922	ADPRH	enables	GO:0003875	ADP-ribosylarginine hydrolase activity	ECO:0000314	IDA	PMID:30472116		9606	UniProt		F
UniProtKB	P78549	NTHL1	enables	GO:0019104	DNA N-glycosylase activity	ECO:0000314	IDA	PMID:10882850		9606	UniProt		F
UniProtKB	Q04446	GBE1	enables	GO:0004553	hydrolase activity, hydrolyzing O-glycosyl compounds	ECO:0000256	IEA	GO_REF:0000002	InterPro:IPR004193	9606	InterPro		F
UniProtKB	Q05BN7	MAN2B2	enables	GO:0004559	alpha-mannosidase activity	ECO:0000256	IEA	GO_REF:0000002	InterPro:IPR011682	9606	InterPro		F
UniProtKB	Q05C28	SPACA3	enables	GO:0003796	lysozyme activity	ECO:0000256	IEA	GO_REF:0000002	InterPro:IPR000974	9606	InterPro		F
UniProtKB	Q05CX8	TDG	enables	GO:0019104	DNA N-glycosylase activity	ECO:0000256	IEA	GO_REF:0000002	InterPro:IPR003310|InterPro:IPR015637	9606	InterPro		F
UniProtKB	Q0MQR4	PARG	enables	GO:0004649	poly(ADP-ribose) glycohydrolase activity	ECO:0000256	IEA	GO_REF:0000002	InterPro:IPR007724	9606	InterPro		F
UniProtKB	Q10588	BST1	enables	GO:0061812	cyclic ADP-ribose hydrolase	ECO:0000314	IDA	PMID:11866528		9606	ParkinsonsUK-UCL		F
UniProtKB	Q12794-1	HYAL1	enables	GO:0004415	hyalurononglucosaminidase activity	ECO:0000314	IDA	PMID:12084718		9606	UniProt		F
UniProtKB	Q12794-2	HYAL1	NOT|enables	GO:0004415	hyalurononglucosaminidase activity	ECO:0000314	IDA	PMID:12084718		9606	UniProt		F
UniProtKB	Q12794-3	HYAL1	NOT|enables	GO:0004415	hyalurononglucosaminidase activity	ECO:0000314	IDA	PMID:12084718		9606	UniProt		F
UniProtKB	Q12794-4	HYAL1	NOT|enables	GO:0004415	hyalurononglucosaminidase activity	ECO:0000314	IDA	PMID:12084718		9606	UniProt		F
UniProtKB	Q12794-5	HYAL1	NOT|enables	GO:0004415	hyalurononglucosaminidase activity	ECO:0000314	IDA	PMID:12084718		9606	UniProt		F
UniProtKB	Q13569	TDG	enables	GO:0008263	pyrimidine-specific mismatch base pair DNA N-glycosylase activity	ECO:0000314	IDA	PMID:11889051		9606	CAFA		F
UniProtKB	Q1W6H1	MPG	enables	GO:0003905	alkylbase DNA N-glycosylase activity	ECO:0000265	IEA	GO_REF:0000107	UniProtKB:Q04841|ensembl:ENSMUSP00000020528	9606	Ensembl		F
UniProtKB	Q3KR05	NEU4	enables	GO:0004308	exo-alpha-sialidase activity	ECO:0000256	IEA	GO_REF:0000002	InterPro:IPR026856|InterPro:IPR026946	9606	InterPro		F
UniProtKB	Q3ZCN5	OTOGL	enables	GO:0046556	alpha-L-arabinofuranosidase activity	ECO:0000256	IEA	GO_REF:0000002	InterPro:IPR007934|InterPro:IPR036195	9606	InterPro		F
UniProtKB	Q3ZCR7	NEIL2	enables	GO:0016799	hydrolase activity, hydrolyzing N-glycosyl compounds	ECO:0000256	IEA	GO_REF:0000002	InterPro:IPR000214	9606	InterPro		F
UniProtKB	Q4VC00	MAN2B2	enables	GO:0004559	alpha-mannosidase activity	ECO:0000256	IEA	GO_REF:0000002	InterPro:IPR000602|InterPro:IPR011682|InterPro:IPR015341|InterPro:IPR037094	9606	InterPro		F
UniProtKB	Q53HV7	SMUG1	enables	GO:0019104	DNA N-glycosylase activity	ECO:0000314	IDA	PMID:11526119		9606	HGNC		F
UniProtKB	Q59E90	Q59E90	enables	GO:0004559	alpha-mannosidase activity	ECO:0000256	IEA	GO_REF:0000002	InterPro:IPR000602|InterPro:IPR011682|InterPro:IPR015341|InterPro:IPR037094	9606	InterPro		F
UniProtKB	Q59G33	Q59G33	enables	GO:0004571	mannosyl-oligosaccharide 1,2-alpha-mannosidase activity	ECO:0000256	IEA	GO_REF:0000002	InterPro:IPR001382|InterPro:IPR036026	9606	InterPro		F
UniProtKB	Q59G34	Q59G34	enables	GO:0004571	mannosyl-oligosaccharide 1,2-alpha-mannosidase activity	ECO:0000256	IEA	GO_REF:0000002	InterPro:IPR001382|InterPro:IPR036026	9606	InterPro		F
UniProtKB	Q59GU8	Q59GU8	enables	GO:0004308	exo-alpha-sialidase activity	ECO:0000256	IEA	GO_REF:0000002	InterPro:IPR026856	9606	InterPro		F
UniProtKB	Q59H58	Q59H58	enables	GO:0004553	hydrolase activity, hydrolyzing O-glycosyl compounds	ECO:0000256	IEA	GO_REF:0000002	InterPro:IPR000514	9606	InterPro		F
UniProtKB	Q5QJU3	ACER2	enables	GO:0071633	dihydroceramidase activity	ECO:0000315	IMP	PMID:20207939		9606	UniProt		F
UniProtKB	Q5T9E3	MAN1A2	enables	GO:0004571	mannosyl-oligosaccharide 1,2-alpha-mannosidase activity	ECO:0000256	IEA	GO_REF:0000002	InterPro:IPR001382|InterPro:IPR036026	9606	InterPro		F
UniProtKB	Q68D80	DKFZp686C04126	enables	GO:0004571	mannosyl-oligosaccharide 1,2-alpha-mannosidase activity	ECO:0000256	IEA	GO_REF:0000002	InterPro:IPR001382|InterPro:IPR036026	9606	InterPro		F
UniProtKB	Q68DM5	UNG	enables	GO:0004844	uracil DNA N-glycosylase activity	ECO:0000256	IEA	GO_REF:0000002	InterPro:IPR002043	9606	InterPro		F
UniProtKB	Q6FHS8	UNG	enables	GO:0004844	uracil DNA N-glycosylase activity	ECO:0000256	IEA	GO_REF:0000002	InterPro:IPR002043	9606	InterPro		F
UniProtKB	Q6IBT5	NEU1	enables	GO:0004308	exo-alpha-sialidase activity	ECO:0000256	IEA	GO_REF:0000002	InterPro:IPR026856	9606	InterPro		F
UniProtKB	Q6P575	GUSBP11	enables	GO:0004566	beta-glucuronidase activity	ECO:0000318	IBA	PMID:21873635	EcoGene:EG11055|FB:FBgn0270927|MGI:MGI:95872|PANTHER:PTN001600419|RGD:2772	9606	GO_Central		F
UniProtKB	Q6Q4G8	NEU1	enables	GO:0004308	exo-alpha-sialidase activity	ECO:0000256	IEA	GO_REF:0000002	InterPro:IPR026856	9606	InterPro		F
UniProtKB	Q6Q4G9	NEU1	enables	GO:0004308	exo-alpha-sialidase activity	ECO:0000256	IEA	GO_REF:0000002	InterPro:IPR026856	9606	InterPro		F
UniProtKB	Q6QNY5	GNE	enables	GO:0004553	hydrolase activity, hydrolyzing O-glycosyl compounds	ECO:0000256	IEA	GO_REF:0000002	InterPro:IPR020004	9606	InterPro		F
UniProtKB	Q6QNY6	GNE	enables	GO:0004553	hydrolase activity, hydrolyzing O-glycosyl compounds	ECO:0000256	IEA	GO_REF:0000002	InterPro:IPR020004	9606	InterPro		F
UniProtKB	Q6QNY7	GNE	enables	GO:0004553	hydrolase activity, hydrolyzing O-glycosyl compounds	ECO:0000256	IEA	GO_REF:0000002	InterPro:IPR020004	9606	InterPro		F
UniProtKB	Q6ZRI0	OTOG	enables	GO:0046556	alpha-L-arabinofuranosidase activity	ECO:0000256	IEA	GO_REF:0000002	InterPro:IPR007934|InterPro:IPR036195	9606	InterPro		F
UniProtKB	Q86W56	PARG	enables	GO:0004649	poly(ADP-ribose) glycohydrolase activity	ECO:0000314	IDA	PMID:23474714		9606	UniProt		F
UniProtKB	Q8N909	Q8N909	enables	GO:0004553	hydrolase activity, hydrolyzing O-glycosyl compounds	ECO:0000256	IEA	GO_REF:0000002	InterPro:IPR001701	9606	InterPro		F
UniProtKB	Q8NDY3	ADPRHL1	enables	GO:0003875	ADP-ribosylarginine hydrolase activity	ECO:0000256	IEA	GO_REF:0000002	InterPro:IPR012108	9606	InterPro		F
UniProtKB	Q8TAT5	NEIL3	enables	GO:0019104	DNA N-glycosylase activity	ECO:0000314	IDA	PMID:23755964		9606	HGNC		F
UniProtKB	Q8TDN7	ACER1	enables	GO:0071633	dihydroceramidase activity	ECO:0000315	IMP	PMID:20207939		9606	UniProt		F
UniProtKB	Q8WUJ3	CEMIP	enables	GO:0004415	hyalurononglucosaminidase activity	ECO:0000315	IMP	PMID:23509262		9606	UniProt		F
UniProtKB	Q8WWX4	Q8WWX4	enables	GO:0016798	hydrolase activity, acting on glycosyl bonds	ECO:0000256	IEA	GO_REF:0000002	InterPro:IPR026071	9606	InterPro		F
UniProtKB	Q8WYU7	pp6318	enables	GO:0004571	mannosyl-oligosaccharide 1,2-alpha-mannosidase activity	ECO:0000256	IEA	GO_REF:0000002	InterPro:IPR001382|InterPro:IPR036026	9606	InterPro		F
UniProtKB	Q92485	SMPDL3B	enables	GO:0016798	hydrolase activity, acting on glycosyl bonds	ECO:0000322	IEA	GO_REF:0000037	UniProtKB-KW:KW-0326	9606	UniProt		F
UniProtKB	Q969S2	NEIL2	enables	GO:0019104	DNA N-glycosylase activity	ECO:0000318	IBA	PMID:21873635	EcoGene:EG10329|MGI:MGI:1920024|MGI:MGI:2384588|PANTHER:PTN000542974|TAIR:locus:2035195|UniProtKB:Q8TAT5	9606	GO_Central		F
UniProtKB	Q96FI4	NEIL1	enables	GO:0016798	hydrolase activity, acting on glycosyl bonds	ECO:0000314	IDA	PMID:17611195		9606	UniProt		F
UniProtKB	Q99919	F-lambda-8	enables	GO:0004553	hydrolase activity, hydrolyzing O-glycosyl compounds	ECO:0000256	IEA	GO_REF:0000002	InterPro:IPR006103	9606	InterPro		F
UniProtKB	Q9BQ69	MACROD1	enables	GO:0140293	ADP-ribosylglutamate hydrolase activity	ECO:0000314	IDA	PMID:23474714		9606	UniProt		F
UniProtKB	Q9H802	Q9H802	enables	GO:0052795	exo-alpha-(2->6)-sialidase activity	ECO:0000501	IEA	GO_REF:0000003	EC:3.2.1.18	9606	UniProt		F
UniProtKB	Q9H941	Q9H941	enables	GO:0004571	mannosyl-oligosaccharide 1,2-alpha-mannosidase activity	ECO:0000256	IEA	GO_REF:0000002	InterPro:IPR001382|InterPro:IPR036026	9606	InterPro		F
UniProtKB	Q9HCR7	OGG1 type 1f	enables	GO:0008534	oxidized purine nucleobase lesion DNA N-glycosylase activity	ECO:0000303	NAS	PMID:10717238		9606	UniProt		F
UniProtKB	Q9HCR8	OGG1 type 1e	enables	GO:0008534	oxidized purine nucleobase lesion DNA N-glycosylase activity	ECO:0000303	NAS	PMID:10717238		9606	UniProt		F
UniProtKB	Q9NR71	ASAH2	enables	GO:0071633	dihydroceramidase activity	ECO:0000265	IEA	GO_REF:0000107	UniProtKB:Q91XT9|ensembl:ENSRNOP00000073116	9606	Ensembl		F
UniProtKB	Q9NUJ1	ABHD10	enables	GO:0004553	hydrolase activity, hydrolyzing O-glycosyl compounds	ECO:0000314	IDA	PMID:22294686		9606	BHF-UCL	has_direct_input(CHEBI:168396)	F
UniProtKB	Q9NUN7	ACER3	enables	GO:0071633	dihydroceramidase activity	ECO:0000315	IMP	PMID:20207939		9606	UniProt		F
UniProtKB	Q9NX46	ADPRHL2	enables	GO:0004553	hydrolase activity, hydrolyzing O-glycosyl compounds	ECO:0000314	IDA	PMID:30045870		9606	UniProt		F
UniProtKB	Q9UHN6	CEMIP2	enables	GO:0004415	hyalurononglucosaminidase activity	ECO:0000314	IDA	PMID:28246172		9606	UniProt		F
UniProtKB	Q9UIF7	MUTYH	enables	GO:0000701	purine-specific mismatch base pair DNA N-glycosylase activity	ECO:0000315	IMP	PMID:20848659		9606	UniProt		F
UniProtKB	Q9UK23	NAGPA	enables	GO:0003944	N-acetylglucosamine-1-phosphodiester alpha-N-acetylglucosaminidase activity	ECO:0000304	TAS	PMID:10551838		9606	PINC		F
UniProtKB	Q9Y223	GNE	enables	GO:0004553	hydrolase activity, hydrolyzing O-glycosyl compounds	ECO:0000256	IEA	GO_REF:0000002	InterPro:IPR020004	9606	InterPro		F
UniProtKB	Q9Y530	OARD1	enables	GO:0140293	ADP-ribosylglutamate hydrolase activity	ECO:0000314	IDA	PMID:23474714		9606	UniProt		F
UniProtKB	X6R7A2	MANEA	enables	GO:0016798	hydrolase activity, acting on glycosyl bonds	ECO:0000256	IEA	GO_REF:0000002	InterPro:IPR026071	9606	InterPro		F
ComplexPortal	CPX-362	hpse_human-1	enables	GO:0030305	heparanase activity	ECO:0000314	IDA	PMID:12927802		9606	ComplexPortal		F
ComplexPortal	CPX-502	hexa-hexb_human	enables	GO:0004563	beta-N-acetylhexosaminidase activity	ECO:0000314	IDA	PMID:6458607		9606	ComplexPortal		F
ComplexPortal	CPX-686	hexb-hexb_human	enables	GO:0004563	beta-N-acetylhexosaminidase activity	ECO:0000314	IDA	PMID:11707436		9606	ComplexPortal		F
ComplexPortal	CPX-687	hexa-hexa_human	enables	GO:0004563	beta-N-acetylhexosaminidase activity	ECO:0000314	IDA	PMID:11707436		9606	ComplexPortal		F
