# Supplementary material for: Genome-Wide Analysis of Whole Human Glycoside Hydrolases by Data-Driven Analysis in Silico
Source: Int J Mol Sci. 2019 Dec 13;20(24):6290. doi: 10.3390/ijms20246290 (PMC6940844; doi:10.3390/ijms20246290)
Supplement: Supplementary file 1 [file ijms-20-06290-s001.zip › ijms-660336 SI/Supplementary data 2.xlsx]

## Sheet: Sheet1
Supplementary Data 2. Accession number of the glycoside hydrolase dataset used in this study (UniProt December, 2018).
Entry	Protein names	Status	Class	Disordered residue %	Ordered residue %	Continuous stretch of disordered peptide(>15 residues)	Structure category	Longest continuous stretch of disordered region
Q5VSG8	Glycoprotein endo-alpha-1,2-mannosidase-like protein (EC 3.2.1.-)	reviewed	1	0.19256	0.80744	presence	protein with structured domain and disordered region	56
Q5SRI9	Glycoprotein endo-alpha-1,2-mannosidase (Endo-alpha mannosidase) (Endomannosidase) (hEndo) (EC 3.2.1.130) (Mandaselin)	reviewed	1	0.0757576	0.924242	absence	Structured protein	11
G3V5E8	Galactocerebrosidase	unreviewed	1	0.0189573	0.981043	absence	Structured protein	2
G3V4M2	Galactocerebrosidase	unreviewed	1	0	1	absence	Structured protein	0
A0A087WX10	Galactocerebrosidase (Fragment)	unreviewed	1	0.00990099	0.990099	absence	Structured protein	2
A0A0A0MQV0	Testis tissue sperm-binding protein Li 88E (Testis tissue sperm-binding protein Li 89A)	unreviewed	1	0.00583942	0.994161	absence	Structured protein	2
A0A024R6E8	Galactosylceramidase, isoform CRA_c	unreviewed	1	0.00583942	0.994161	absence	Structured protein	2
G3V255	Galactocerebrosidase	unreviewed	1	0	1	absence	Structured protein	0
B4DFD1	cDNA FLJ51812, highly similar to Galactocerebrosidase (EC 3.2.1.46)	unreviewed	1	0	1	absence	Structured protein	0
P54803	Galactocerebrosidase (GALCERase) (EC 3.2.1.46) (Galactocerebroside beta-galactosidase) (Galactosylceramidase) (Galactosylceramide beta-galactosidase)	reviewed	1	0.00583942	0.994161	absence	Structured protein	2
B2R6X2	Beta-glucuronidase (EC 3.2.1.31)	unreviewed	1	0.0015361	0.998464	absence	Structured protein	1
B4DTH9	cDNA FLJ53190, highly similar to Beta-glucuronidase (EC 3.2.1.31)	unreviewed	1	0.00278552	0.997214	absence	Structured protein	1
P08236	Beta-glucuronidase (EC 3.2.1.31) (Beta-G1)	reviewed	1	0	1	absence	Structured protein	0
A0A024R3N9	Beta-galactosidase (EC 3.2.1.23)	unreviewed	1	0.00628931	0.993711	absence	Structured protein	4
H7C115	Beta-galactosidase-1-like protein 3 (Fragment)	unreviewed	1	0.0591398	0.94086	absence	Structured protein	7
Q8NCG3	cDNA FLJ90269 fis, clone NT2RM4001843, weakly similar to BETA-GALACTOSIDASE (EC 3.2.1.23)	unreviewed	1	0.0130293	0.986971	absence	Structured protein	4
Q8NCI6	Beta-galactosidase-1-like protein 3 (EC 3.2.1.-)	reviewed	1	0.0153139	0.984686	absence	Structured protein	7
Q8IW92	Beta-galactosidase-1-like protein 2 (EC 3.2.1.-)	reviewed	1	0.00628931	0.993711	absence	Structured protein	4
Q9Y3R4	Sialidase-2 (EC 3.2.1.18) (Cytosolic sialidase) (N-acetyl-alpha-neuraminidase 2)	reviewed	1	0.102632	0.897368	absence	Structured protein	7
B3KR54	Sialidase 4, isoform CRA_b (cDNA FLJ33719 fis, clone BRAWH2009490, highly similar to Sialidase-4 (EC 3.2.1.18)) (cDNA FLJ54457, highly similar to Sialidase-4 (EC 3.2.1.18))	unreviewed	1	0.252066	0.747934	presence	protein with structured domain and disordered region	75
Q8WWR8	Sialidase-4 (EC 3.2.1.18) (N-acetyl-alpha-neuraminidase 4)	reviewed	1	0.252066	0.747934	presence	protein with structured domain and disordered region	75
Q9UQ49	Sialidase-3 (EC 3.2.1.18) (Ganglioside sialidase) (Membrane sialidase) (N-acetyl-alpha-neuraminidase 3)	reviewed	1	0.067757	0.932243	presence	protein with structured domain and disordered region	20
Q68DE3	Basic helix-loop-helix domain-containing protein USF3 (Upstream transcription factor 3)	reviewed	1	0.74343	0.25657	presence	protein with structured domain and disordered region	441
Q9Y2E5	Epididymis-specific alpha-mannosidase (EC 3.2.1.24) (Mannosidase alpha class 2B member 2)	reviewed	1	0.0812686	0.918731	presence	protein with structured domain and disordered region	21
A0A0S2Z4E1	Solute carrier family 3 (Cystine, dibasic and neutral amino acid transporters, activator of cystine, dibasic and neutral amino acid transport), member 1, isoform CRA_a (Solute carrier family 3 member 1 isoform 1) (Fragment)	unreviewed	1	0.0627737	0.937226	presence	protein with structured domain and disordered region	26
B8ZZK1	Neutral and basic amino acid transport protein rBAT	unreviewed	1	0.0762411	0.923759	presence	protein with structured domain and disordered region	26
A0A087X0R9	Neutral and basic amino acid transport protein rBAT	unreviewed	1	0.0778986	0.922101	presence	protein with structured domain and disordered region	26
C9JBK3	Neutral and basic amino acid transport protein rBAT (Fragment)	unreviewed	1	0	1	absence	Structured protein	0
B2R7X8	cDNA, FLJ93650, highly similar to Homo sapiens solute carrier family 3 (cystine, dibasic and neutral amino acid transporters, activator of cystine, dibasic and neutral amino acid transport), member 1...	unreviewed	1	0.0642336	0.935766	presence	protein with structured domain and disordered region	26
B3KRN1	cDNA FLJ34613 fis, clone KIDNE2014184, highly similar to Neutral and basic amino acid transport protein rBAT	unreviewed	1	0.00483092	0.995169	absence	Structured protein	2
B8ZZP2	Neutral and basic amino acid transport protein rBAT	unreviewed	1	0.0434783	0.956522	absence	Structured protein	2
A0A0S2Z4D3	Solute carrier family 3 member 1 isoform 2	unreviewed	1	0.235294	0.764706	presence	protein with structured domain and disordered region	26
Q07837	Neutral and basic amino acid transport protein rBAT (NBAT) (D2h) (Solute carrier family 3 member 1) (b(0,+)-type amino acid transport protein)	reviewed	1	0.0627737	0.937226	presence	protein with structured domain and disordered region	26
Q8N1E2	Lysozyme g-like protein 1 (EC 3.2.1.-)	reviewed	1	0.0927835	0.907216	absence	Structured protein	14
B2RBF5	cDNA, FLJ95483, highly similar to Homo sapiens chitobiase, di-N-acetyl- (CTBS), mRNA	unreviewed	1	0	1	absence	Structured protein	0
B4DQ98	cDNA FLJ55135, highly similar to Di-N-acetylchitobiase (EC 3.2.1.-)	unreviewed	1	0	1	absence	Structured protein	0
B3KQS3	cDNA PSEC0114 fis, clone NT2RP2006543, highly similar to DI-N-ACETYLCHITOBIASE (EC 3.2.1.-)	unreviewed	1	0	1	absence	Structured protein	0
Q01459	Di-N-acetylchitobiase (EC 3.2.1.-)	reviewed	1	0	1	absence	Structured protein	0
J3KPF3	4F2 cell-surface antigen heavy chain (Solute carrier family 3 (Activators of dibasic and neutral amino acid transport), member 2, isoform CRA_a)	unreviewed	1	0.191759	0.808241	presence	protein with structured domain and disordered region	45
F5GZS6	4F2 cell-surface antigen heavy chain	unreviewed	1	0.185309	0.814691	presence	protein with structured domain and disordered region	49
F5H0E2	4F2 cell-surface antigen heavy chain (Fragment)	unreviewed	1	0.172414	0.827586	presence	protein with structured domain and disordered region	15
A0A024R599	Solute carrier family 3 (Activators of dibasic and neutral amino acid transport), member 2, isoform CRA_e	unreviewed	1	0.0477387	0.952261	absence	Structured protein	8
B4E2Z3	cDNA FLJ54090, highly similar to 4F2 cell-surface antigen heavy chain	unreviewed	1	0.074364	0.925636	absence	Structured protein	13
H0YFS2	4F2 cell-surface antigen heavy chain (Fragment)	unreviewed	1	0.307692	0.692308	presence	protein with structured domain and disordered region	19
F5GZI0	4F2 cell-surface antigen heavy chain	unreviewed	1	0.102857	0.897143	absence	Structured protein	6
H0YFX4	4F2 cell-surface antigen heavy chain (Fragment)	unreviewed	1	0	1	absence	Structured protein	0
F5H056	4F2 cell-surface antigen heavy chain (Fragment)	unreviewed	1	0.328358	0.671642	absence	Structured protein	10
Q86SG7	Lysozyme g-like protein 2 (EC 3.2.1.-)	reviewed	1	0	1	absence	Structured protein	0
Q99519	Sialidase-1 (EC 3.2.1.18) (Acetylneuraminyl hydrolase) (G9 sialidase) (Lysosomal sialidase) (N-acetyl-alpha-neuraminidase 1)	reviewed	1	0.0698795	0.93012	absence	Structured protein	10
Q5JQI0	NEU1 (NEU1 protein) (Sialidase 1 (Lysosomal sialidase), isoform CRA_a) (cDNA, FLJ93471, Homo sapiens sialidase 1 (lysosomal sialidase) (NEU1), mRNA)	unreviewed	1	0.0698795	0.93012	absence	Structured protein	10
Q5D1J4	Hyaluronidase (EC 3.2.1.35) (Hyaluronoglucosaminidase)	unreviewed	1	0	1	absence	Structured protein	0
A0A024R2X3	Hyaluronidase (EC 3.2.1.35) (Hyaluronoglucosaminidase)	unreviewed	1	0	1	absence	Structured protein	0
A0A024R2Y7	Hyaluronidase (EC 3.2.1.35) (Hyaluronoglucosaminidase)	unreviewed	1	0.0191847	0.980815	absence	Structured protein	0
A0A024R2W8	Hyaluronidase (EC 3.2.1.35) (Hyaluronoglucosaminidase)	unreviewed	1	0	1	absence	Structured protein	0
C9JB51	Hyaluronidase (EC 3.2.1.35) (Hyaluronoglucosaminidase) (Fragment)	unreviewed	1	0	1	absence	Structured protein	0
B2R8P5	Hyaluronidase (EC 3.2.1.35) (Hyaluronoglucosaminidase)	unreviewed	1	0.0191847	0.980815	absence	Structured protein	0
A0A024R300	Hyaluronidase (EC 3.2.1.35) (Hyaluronoglucosaminidase)	unreviewed	1	0	1	absence	Structured protein	0
B3KUI5	Hyaluronidase (EC 3.2.1.35) (Hyaluronoglucosaminidase)	unreviewed	1	0	1	absence	Structured protein	0
C9JBF5	Hyaluronidase (EC 3.2.1.35) (Hyaluronoglucosaminidase) (Fragment)	unreviewed	1	0	1	absence	Structured protein	0
C9K016	Hyaluronidase (EC 3.2.1.35) (Hyaluronoglucosaminidase) (Fragment)	unreviewed	1	0	1	absence	Structured protein	0
C9JSI7	Hyaluronidase (EC 3.2.1.35) (Hyaluronoglucosaminidase) (Fragment)	unreviewed	1	0.0394737	0.960526	absence	Structured protein	1
C9JSD1	Hyaluronidase (EC 3.2.1.35) (Hyaluronoglucosaminidase) (Fragment)	unreviewed	1	0	1	absence	Structured protein	0
C9JRK1	Hyaluronidase (EC 3.2.1.35) (Hyaluronoglucosaminidase) (Fragment)	unreviewed	1	0	1	absence	Structured protein	0
C9JB49	Hyaluronidase (EC 3.2.1.35) (Hyaluronoglucosaminidase) (Fragment)	unreviewed	1	0	1	absence	Structured protein	0
A8K451	Hyaluronidase (EC 3.2.1.35) (Hyaluronoglucosaminidase)	unreviewed	1	0	1	absence	Structured protein	0
F8WDH9	Hyaluronidase (EC 3.2.1.35) (Hyaluronoglucosaminidase)	unreviewed	1	0	1	absence	Structured protein	0
A0A0S2Z3Q0	Hyaluronidase (EC 3.2.1.35) (Hyaluronoglucosaminidase) (Fragment)	unreviewed	1	0	1	absence	Structured protein	0
Q5ZF00	Hyaluronidase (EC 3.2.1.35) (Hyaluronoglucosaminidase) (Fragment)	unreviewed	1	0	1	absence	Structured protein	0
A4D0Y0	Hyaluronidase (EC 3.2.1.35) (Hyaluronoglucosaminidase)	unreviewed	1	0	1	absence	Structured protein	0
P38567	Hyaluronidase PH-20 (Hyal-PH20) (EC 3.2.1.35) (Hyaluronoglucosaminidase PH-20) (Sperm adhesion molecule 1) (Sperm surface protein PH-20)	reviewed	1	0	1	absence	Structured protein	0
Q12794	Hyaluronidase-1 (Hyal-1) (EC 3.2.1.35) (Hyaluronoglucosaminidase-1) (Lung carcinoma protein 1) (LuCa-1)	reviewed	1	0	1	absence	Structured protein	0
Q12891	Hyaluronidase-2 (Hyal-2) (EC 3.2.1.35) (Hyaluronoglucosaminidase-2) (Lung carcinoma protein 2) (LuCa-2)	reviewed	1	0	1	absence	Structured protein	0
Q2M3T9	Hyaluronidase-4 (Hyal-4) (EC 3.2.1.35) (Chondroitin sulfate endo-beta-N-acetylgalactosaminidase) (Chondroitin sulfate hydrolase) (CSHY) (Hyaluronoglucosaminidase-4)	reviewed	1	0	1	absence	Structured protein	0
O43820	Hyaluronidase-3 (Hyal-3) (EC 3.2.1.35) (Hyaluronoglucosaminidase-3) (Lung carcinoma protein 3) (LuCa-3)	reviewed	1	0.0191847	0.980815	absence	Structured protein	0
D6RHG4	Heparanase	unreviewed	1	0.00442478	0.995575	absence	Structured protein	1
Q2M1H9	Heparanase 2	unreviewed	1	0.0152027	0.984797	absence	Structured protein	3
A0A024RDB8	Heparanase, isoform CRA_a	unreviewed	1	0.00368324	0.996317	absence	Structured protein	1
B3KQR6	cDNA PSEC0090 fis, clone PLACE1001300, highly similar to Heparanase (EC 3.2.-.-)	unreviewed	1	0.00552486	0.994475	absence	Structured protein	1
B2RBQ0	cDNA, FLJ95627, highly similar to Homo sapiens heparanase 2 (HPSE2), mRNA	unreviewed	1	0.0152027	0.984797	absence	Structured protein	3
B3KSN9	cDNA FLJ36718 fis, clone UTERU2010747, highly similar to Heparanase-2 (EC 3.2.-.-)	unreviewed	1	0.0224719	0.977528	absence	Structured protein	4
A0A0A0MSB9	Inactive heparanase-2	unreviewed	1	0.0102828	0.989717	absence	Structured protein	3
E9PFG6	Heparanase (Fragment)	unreviewed	1	0	1	absence	Structured protein	0
G3XL83	Hexosaminidase A (Fragment)	unreviewed	1	0.0227273	0.977273	absence	Structured protein	0
Q8WWQ2	Inactive heparanase-2 (Hpa2)	reviewed	1	0.0152027	0.984797	absence	Structured protein	3
Q9Y251	Heparanase (EC 3.2.1.166) (Endo-glucoronidase) (Heparanase-1) (Hpa1) [Cleaved into: Heparanase 8 kDa subunit; Heparanase 50 kDa subunit]	reviewed	1	0.00368324	0.996317	absence	Structured protein	1
Q6NSB3	Alpha-amylase (EC 3.2.1.1) (Fragment)	unreviewed	2	0.0282828	0.971717	absence	Structured protein	8
B7ZMD7	Alpha-amylase (EC 3.2.1.1)	unreviewed	2	0.0234834	0.976517	absence	Structured protein	8
Q53F26	Alpha-amylase (EC 3.2.1.1) (Fragment)	unreviewed	2	0.0156556	0.984344	absence	Structured protein	4
Q5T085	Alpha-amylase 1 (Fragment)	unreviewed	2	0	1	absence	Structured protein	0
H7BZQ8	Pancreatic alpha-amylase (Fragment)	unreviewed	2	0	1	absence	Structured protein	0
A0A024QYW2	HCG1992932, isoform CRA_a (Fragment)	unreviewed	2	0	1	absence	Structured protein	0
Q5T084	Alpha-amylase 1 (Fragment)	unreviewed	2	0	1	absence	Structured protein	0
C9JWK7	Alpha-amylase 2B (Fragment)	unreviewed	2	0	1	absence	Structured protein	0
Q6UWQ5	Lysozyme-like protein 1 (EC 3.2.1.17)	reviewed	2	0	1	absence	Structured protein	0
B2R4C5	Lysozyme (EC 3.2.1.17)	unreviewed	2	0	1	absence	Structured protein	0
O75951	Lysozyme-like protein 6 (EC 3.2.1.17)	reviewed	2	0	1	absence	Structured protein	0
Q96KX0	Lysozyme-like protein 4 (Lysozyme-4)	reviewed	2	0	1	absence	Structured protein	0
Q7Z4W2	Lysozyme-like protein 2 (Lysozyme-2) (EC 3.2.1.17)	reviewed	2	0	1	absence	Structured protein	0
Q8IXA5	Sperm acrosome membrane-associated protein 3 (Cancer/testis antigen 54) (CT54) (Lysozyme-like acrosomal sperm-specific secretory protein ALLP-17) (Lysozyme-like protein 3) (Sperm lysozyme-like protein 1) (Sperm protein reactive with antisperm antibodies) (Sperm protein reactive with ASA) [Cleaved into: Sperm acrosome membrane-associated protein 3, membrane form; Sperm acrosome membrane-associated…	reviewed	2	0	1	absence	Structured protein	0
Q96QH8	Sperm acrosome-associated protein 5 (EC 3.2.1.17) (Lysozyme-like protein 5) (Sperm-specific lysozyme-like protein X) (SLLP-X)	reviewed	2	0	1	absence	Structured protein	0
P61626	Lysozyme C (EC 3.2.1.17) (1,4-beta-N-acetylmuramidase C)	reviewed	2	0	1	absence	Structured protein	0
P00709	Alpha-lactalbumin (Lactose synthase B protein) (Lysozyme-like protein 7)	reviewed	2	0	1	absence	Structured protein	0
A0A140VJE4	Testicular tissue protein Li 18	unreviewed	2	0.00269179	0.997308	absence	Structured protein	2
Q14769	Alpha-N-acetylglucosaminidase (N-acetylglucosaminidase, alpha-(Sanfilippo disease IIIB), isoform CRA_a)	unreviewed	2	0.00312989	0.99687	absence	Structured protein	2
P54802	Alpha-N-acetylglucosaminidase (EC 3.2.1.50) (N-acetyl-alpha-glucosaminidase) (NAG) [Cleaved into: Alpha-N-acetylglucosaminidase 82 kDa form; Alpha-N-acetylglucosaminidase 77 kDa form]	reviewed	2	0.00269179	0.997308	absence	Structured protein	2
O43280	Trehalase (EC 3.2.1.28) (Alpha,alpha-trehalase) (Alpha,alpha-trehalose glucohydrolase)	reviewed	2	0.0154374	0.984563	absence	Structured protein	5
E7EQ29	Beta-galactosidase	unreviewed	2	0.0457875	0.954212	presence	protein with structured domain and disordered region	21
B7Z6Q5	Beta-galactosidase (EC 3.2.1.23)	unreviewed	2	0.0827586	0.917241	presence	protein with structured domain and disordered region	29
Q53G40	Beta-galactosidase (EC 3.2.1.23) (Fragment)	unreviewed	2	0.0457903	0.95421	presence	protein with structured domain and disordered region	21
Q53H18	Beta-galactosidase (EC 3.2.1.23) (Fragment)	unreviewed	2	0.0398818	0.960118	presence	protein with structured domain and disordered region	21
A0A140VJK0	Testicular tissue protein Li 74	unreviewed	2	0.0030581	0.996942	absence	Structured protein	1
B4DTH1	cDNA FLJ55394, highly similar to Homo sapiens galactosidase, beta 1-like (GLB1L), mRNA	unreviewed	2	0.00531915	0.994681	absence	Structured protein	1
B7Z5H9	cDNA FLJ53291, highly similar to Beta-galactosidase-related protein	unreviewed	2	0.0586081	0.941392	presence	protein with structured domain and disordered region	21
B4DRS5	cDNA FLJ54665, highly similar to Homo sapiens galactosidase, beta 1-like (GLB1L), mRNA	unreviewed	2	0.0030581	0.996942	absence	Structured protein	1
A0A024R439	Galactosidase, beta 1-like, isoform CRA_a	unreviewed	2	0.00486618	0.995134	absence	Structured protein	1
C9JWX1	Beta-galactosidase (Fragment)	unreviewed	2	0.197279	0.802721	presence	protein with structured domain and disordered region	29
C9J4G9	Beta-galactosidase (Fragment)	unreviewed	2	0	1	absence	Structured protein	0
C9J1Y9	Beta-galactosidase-1-like protein (Fragment)	unreviewed	2	0	1	absence	Structured protein	0
C9JF15	Beta-galactosidase (Fragment)	unreviewed	2	0	1	absence	Structured protein	0
C9J539	Beta-galactosidase (Fragment)	unreviewed	2	0	1	absence	Structured protein	0
F8WF40	Beta-galactosidase	unreviewed	2	0.047619	0.952381	absence	Structured protein	2
H7BZ46	Beta-galactosidase-1-like protein (Fragment)	unreviewed	2	0	1	absence	Structured protein	0
Q6UWU2	Beta-galactosidase-1-like protein (EC 3.2.1.-)	reviewed	2	0.0030581	0.996942	absence	Structured protein	1
P16278	Beta-galactosidase (EC 3.2.1.23) (Acid beta-galactosidase) (Lactase) (Elastin receptor 1)	reviewed	2	0.0457903	0.95421	presence	protein with structured domain and disordered region	21
Q32M88	Protein-glucosylgalactosylhydroxylysine glucosidase (EC 3.2.1.107) (Acid trehalase-like protein 1)	reviewed	2	0.123474	0.876526	presence	protein with structured domain and disordered region	21
Q8NF51	FLJ00345 protein (Fragment)	unreviewed	2	0.112094	0.887906	presence	protein with structured domain and disordered region	15
Q49AQ7	KLB protein (Fragment)	unreviewed	2	0	1	absence	Structured protein	0
B4DYH5	cDNA FLJ50094, highly similar to Beta klotho	unreviewed	2	0	1	absence	Structured protein	0
B7ZL50	KLB protein	unreviewed	2	0.00289855	0.997101	absence	Structured protein	3
H0Y4E4	Lactase-phlorizin hydrolase (Fragment)	unreviewed	2	0.0438684	0.956132	presence	protein with structured domain and disordered region	21
B3KUJ4	cDNA FLJ40030 fis, clone STOMA2009250, highly similar to Klotho (EC 3.2.1.31)	unreviewed	2	0	1	absence	Structured protein	0
A0A087WWR5	Cytosolic beta-glucosidase	unreviewed	2	0	1	absence	Structured protein	0
A8K9N1	Glucosidase, beta, acid 3 (Cytosolic) (Glucosidase, beta, acid 3 (Cytosolic), isoform CRA_b) (cDNA FLJ78196, highly similar to Homo sapiens glucosidase, beta, acid 3 (cytosolic) (GBA3), mRNA) (cDNA, FLJ93688, Homo sapiens glucosidase, beta, acid 3 (cytosolic) (GBA3), mRNA)	unreviewed	2	0.00852878	0.991471	absence	Structured protein	3
A0A087WTY7	Cytosolic beta-glucosidase	unreviewed	2	0.00854701	0.991453	absence	Structured protein	3
B7Z536	cDNA FLJ55639, highly similar to Cytosolic beta-glucosidase (EC 3.2.1.21)	unreviewed	2	0.00851064	0.991489	absence	Structured protein	3
Q86Z14	Beta-klotho (BKL) (BetaKlotho) (Klotho beta-like protein)	reviewed	2	0.00287356	0.997126	absence	Structured protein	3
Q9UEF7	Klotho (EC 3.2.1.31) [Cleaved into: Klotho peptide]	reviewed	2	0.0731225	0.926877	presence	protein with structured domain and disordered region	19
Q6UWM7	Lactase-like protein (Klotho/lactase-phlorizin hydrolase-related protein)	reviewed	2	0.00529101	0.994709	absence	Structured protein	1
Q9H227	Cytosolic beta-glucosidase (EC 3.2.1.21) (Cytosolic beta-glucosidase-like protein 1)	reviewed	2	0.00852878	0.991471	absence	Structured protein	3
D6R9D5	Alpha-L-iduronidase (Fragment)	unreviewed	2	0.0223214	0.977679	absence	Structured protein	5
Q56A80	IDUA protein (Fragment)	unreviewed	2	0.0764818	0.923518	presence	protein with structured domain and disordered region	8
D3DVN7	Iduronidase, alpha-L-, isoform CRA_d	unreviewed	2	0.1587	0.8413	presence	protein with structured domain and disordered region	9
J9QQV7	Alpha-L-iduronidase (EC 3.2.1.76) (Fragment)	unreviewed	2	0	1	absence	Structured protein	0
A8K701	cDNA FLJ77574, highly similar to Homo sapiens iduronidase, alpha-L- (IDUA), mRNA	unreviewed	2	0.0750383	0.924962	presence	protein with structured domain and disordered region	8
D6REB5	Alpha-L-iduronidase	unreviewed	2	0.0978887	0.902111	presence	protein with structured domain and disordered region	8
H0Y9B3	Alpha-L-iduronidase (Fragment)	unreviewed	2	0.12931	0.87069	presence	protein with structured domain and disordered region	22
D6RBD5	Alpha-L-iduronidase (Fragment)	unreviewed	2	0.0454545	0.954545	absence	Structured protein	5
H0Y9R9	Alpha-L-iduronidase (Fragment)	unreviewed	2	0.14359	0.85641	absence	Structured protein	9
D3DVN8	Iduronidase, alpha-L-, isoform CRA_a	unreviewed	2	0.208861	0.791139	presence	protein with structured domain and disordered region	41
P35475	Alpha-L-iduronidase (EC 3.2.1.76)	reviewed	2	0.0781011	0.921899	presence	protein with structured domain and disordered region	8
A0A068F658	Glucosylceramidase (EC 3.2.1.45)	unreviewed	2	0.0130597	0.98694	absence	Structured protein	4
B2R6A7	Glucosylceramidase (EC 3.2.1.45)	unreviewed	2	0.0130597	0.98694	absence	Structured protein	4
D3DV87	Glucosylceramidase (EC 3.2.1.45)	unreviewed	2	0.0149254	0.985075	absence	Structured protein	4
B7Z6S9	Glucosylceramidase (EC 3.2.1.45)	unreviewed	2	0.0515298	0.94847	absence	Structured protein	12
B7Z6E6	Glucosylceramidase (EC 3.2.1.45)	unreviewed	2	0.00959693	0.990403	absence	Structured protein	4
B7Z7G9	Glucosylceramidase (EC 3.2.1.45)	unreviewed	2	0.00811359	0.991886	absence	Structured protein	4
B4DHT6	Glucosylceramidase (EC 3.2.1.45)	unreviewed	2	0.0645161	0.935484	absence	Structured protein	10
A0A068F753	Glucosylceramidase (EC 3.2.1.45)	unreviewed	2	0.0485651	0.951435	absence	Structured protein	10
A0A068F4C8	Glucosylceramidase (EC 3.2.1.45)	unreviewed	2	0.0678392	0.932161	absence	Structured protein	14
A0A068F661	Glucosylceramidase (EC 3.2.1.45)	unreviewed	2	0.187898	0.812102	presence	protein with structured domain and disordered region	22
A0A0G2JLB3	Glucosylceramidase (EC 3.2.1.45)	unreviewed	2	0.0130597	0.98694	absence	Structured protein	4
A0A0G2JNZ5	Glucosylceramidase (EC 3.2.1.45)	unreviewed	2	0	1	absence	Structured protein	0
A0A0G2JNZ0	Glucosylceramidase (EC 3.2.1.45)	unreviewed	2	0.0205339	0.979466	absence	Structured protein	4
B7Z731	Glucosylceramidase (EC 3.2.1.45)	unreviewed	2	0.00945626	0.990544	absence	Structured protein	3
A0A068FB60	Glucosylceramidase (EC 3.2.1.45)	unreviewed	2	0.0165094	0.983491	absence	Structured protein	4
B4DMV8	Glucosylceramidase (EC 3.2.1.45)	unreviewed	2	0.0463576	0.953642	absence	Structured protein	14
B3KQW3	Glucosylceramidase (EC 3.2.1.45)	unreviewed	2	0.151515	0.848485	absence	Structured protein	14
A0A068F579	Glucosylceramidase (EC 3.2.1.45)	unreviewed	2	0.0665281	0.933472	absence	Structured protein	13
P04062	Glucosylceramidase (EC 3.2.1.45) (Acid beta-glucosidase) (Alglucerase) (Beta-glucocerebrosidase) (Beta-GC) (D-glucosyl-N-acylsphingosine glucohydrolase) (Imiglucerase)	reviewed	2	0.0130597	0.98694	absence	Structured protein	4
Q7Z6V2	Plasma alpha-L-fucosidase (Fragment)	unreviewed	2	0	1	absence	Structured protein	0
B5MDC5	cDNA FLJ52780, highly similar to Tissue alpha-L-fucosidase (EC 3.2.1.51)	unreviewed	2	0	1	absence	Structured protein	0
P04066	Tissue alpha-L-fucosidase (EC 3.2.1.51) (Alpha-L-fucosidase I) (Alpha-L-fucoside fucohydrolase 1) (Alpha-L-fucosidase 1)	reviewed	2	0.00643777	0.993562	absence	Structured protein	3
Q9BTY2	Plasma alpha-L-fucosidase (EC 3.2.1.51) (Alpha-L-fucoside fucohydrolase 2) (Alpha-L-fucosidase 2)	reviewed	2	0	1	absence	Structured protein	0
Q6NSJ0	Uncharacterized family 31 glucosidase KIAA1161 (EC 3.2.1.-)	reviewed	2	0.0238095	0.97619	absence	Structured protein	8
J3QKL0	Hexosaminidase D	unreviewed	2	0.198529	0.801471	presence	protein with structured domain and disordered region	37
J3KT84	Hexosaminidase D (Fragment)	unreviewed	2	0	1	absence	Structured protein	0
J3KRH3	Hexosaminidase D (Fragment)	unreviewed	2	0.0981308	0.901869	presence	protein with structured domain and disordered region	3
K7EIV9	Hexosaminidase D (Fragment)	unreviewed	2	0.401662	0.598338	presence	protein with structured domain and disordered region	86
J3QLN1	Hexosaminidase D (Fragment)	unreviewed	2	0	1	absence	Structured protein	0
B7Z4F0	cDNA FLJ57845, moderately similar to Mus musculus hexosaminidase containing (Hexdc), mRNA	unreviewed	2	0.539623	0.460377	presence	protein with structured domain and disordered region	86
B7Z2X3	cDNA FLJ57850, moderately similar to Mus musculus hexosaminidase containing (Hexdc), mRNA (cDNA, FLJ78984, highly similar to Mus musculus hexosaminidase containing (Hexdc), mRNA)	unreviewed	2	0.443077	0.556923	presence	protein with structured domain and disordered region	86
Q8WVB3	Hexosaminidase D (EC 3.2.1.52) (Beta-N-acetylhexosaminidase) (Beta-hexosaminidase D) (Hexosaminidase domain-containing protein) (N-acetyl-beta-galactosaminidase)	reviewed	2	0.0452675	0.954733	presence	protein with structured domain and disordered region	3
Q53Y83	Galactosidase, alpha (Galactosidase, alpha, isoform CRA_a) (cDNA FLJ76285, highly similar to Homo sapiens galactosidase, alpha (GLA), mRNA)	unreviewed	2	0.00699301	0.993007	absence	Structured protein	2
V9GYN5	Alpha-galactosidase A	unreviewed	2	0.0135135	0.986486	absence	Structured protein	2
A0A024R1Q5	N-acetylgalactosaminidase, alpha-, isoform CRA_a	unreviewed	2	0	1	absence	Structured protein	0
B4DLT5	cDNA FLJ56739, highly similar to Alpha-galactosidase A (EC 3.2.1.22)	unreviewed	2	0.0189573	0.981043	absence	Structured protein	4
Q53HF3	Galactosidase, alpha variant (Fragment)	unreviewed	2	0.00932401	0.990676	absence	Structured protein	4
A0A0S3Q2A7	Galactosidase, alpha (Fragment)	unreviewed	2	0.103448	0.896552	absence	Structured protein	5
P17050	Alpha-N-acetylgalactosaminidase (EC 3.2.1.49) (Alpha-galactosidase B)	reviewed	2	0	1	absence	Structured protein	0
P06280	Alpha-galactosidase A (EC 3.2.1.22) (Alpha-D-galactosidase A) (Alpha-D-galactoside galactohydrolase) (Melibiase) (Agalsidase)	reviewed	2	0.00699301	0.993007	absence	Structured protein	2
H7C3X0	Protein O-GlcNAcase (Fragment)	unreviewed	2	0	1	absence	Structured protein	0
B4DYV7	cDNA FLJ54806, highly similar to Homo sapiens meningioma expressed antigen 5 (MGEA5), mRNA	unreviewed	2	0.324503	0.675497	presence	protein with structured domain and disordered region	49
O60502	Protein O-GlcNAcase (OGA) (EC 3.2.1.169) (Beta-N-acetylglucosaminidase) (EC 3.2.1.-) (Beta-N-acetylhexosaminidase) (Beta-hexosaminidase) (Meningioma-expressed antigen 5) (N-acetyl-beta-D-glucosaminidase) (N-acetyl-beta-glucosaminidase) (Nuclear cytoplasmic O-GlcNAcase and acetyltransferase) (NCOAT)	reviewed	2	0.212882	0.787118	presence	protein with structured domain and disordered region	112
E9PFW2	Beta-mannosidase	unreviewed	2	0.00364964	0.99635	absence	Structured protein	3
A7LFP5	Beta-mannosidase (EC 3.2.1.25)	unreviewed	2	0.00455063	0.995449	absence	Structured protein	3
A8K6D3	cDNA FLJ75873, highly similar to Homo sapiens mannosidase, beta A, lysosomal (MANBA), mRNA	unreviewed	2	0.00341297	0.996587	absence	Structured protein	3
B4DT18	cDNA FLJ50201, highly similar to Beta-mannosidase (EC 3.2.1.25)	unreviewed	2	0.00364964	0.99635	absence	Structured protein	3
Q59EG5	Mannosidase, beta A, lysosomal variant (Fragment)	unreviewed	2	0.00437637	0.995624	absence	Structured protein	1
O00462	Beta-mannosidase (EC 3.2.1.25) (Lysosomal beta A mannosidase) (Mannanase) (Mannase)	reviewed	2	0.00341297	0.996587	absence	Structured protein	3
A0A024R969	Chitinase 3-like 1 (Cartilage glycoprotein-39), isoform CRA_a	unreviewed	2	0.0234987	0.976501	absence	Structured protein	8
A0A024R0D9	Chitinase, acidic, isoform CRA_a	unreviewed	2	0.0483193	0.951681	presence	protein with structured domain and disordered region	15
Q5VUV5	Acidic mammalian chitinase (Fragment)	unreviewed	2	0.0785714	0.921429	presence	protein with structured domain and disordered region	15
D6REY1	Chitotriosidase-1	unreviewed	2	0.0554017	0.944598	absence	Structured protein	12
A5D6V7	CHIA protein (Fragment)	unreviewed	2	0.0565111	0.943489	presence	protein with structured domain and disordered region	15
A8K3T7	cDNA FLJ76132, highly similar to Homo sapiens chitinase, acidic (CHIA), mRNA	unreviewed	2	0.076087	0.923913	presence	protein with structured domain and disordered region	15
E9PR52	Chitinase-3-like protein 2 (Fragment)	unreviewed	2	0	1	absence	Structured protein	0
E9PIX1	Chitinase-3-like protein 2 (Fragment)	unreviewed	2	0	1	absence	Structured protein	0
Q2VT96	Chitinase family protein 3 (Fragment)	unreviewed	2	0.0767442	0.923256	presence	protein with structured domain and disordered region	15
E9PP75	Chitinase-3-like protein 2 (Fragment)	unreviewed	2	0	1	absence	Structured protein	0
Q86YN0	Oviductin	unreviewed	2	0.361357	0.638643	presence	protein with structured domain and disordered region	208
H0Y3U8	Chitinase-3-like protein 1 (Fragment)	unreviewed	2	0.0394737	0.960526	absence	Structured protein	6
H7BXH6	Acidic mammalian chitinase	unreviewed	2	0	1	absence	Structured protein	0
H0YE91	Chitinase-3-like protein 2 (Fragment)	unreviewed	2	0.0218579	0.978142	absence	Structured protein	3
E9PPX4	Chitinase-3-like protein 2 (Fragment)	unreviewed	2	0.00591716	0.994083	absence	Structured protein	1
H0YD88	Chitinase-3-like protein 2 (Fragment)	unreviewed	2	0.0248447	0.975155	absence	Structured protein	2
E9PRL9	Chitinase-3-like protein 2 (Fragment)	unreviewed	2	0	1	absence	Structured protein	0
E9PII8	Chitinase-3-like protein 2 (Fragment)	unreviewed	2	0.00689655	0.993103	absence	Structured protein	1
Q1M0P3	Chitinase family protein V2	unreviewed	2	0.0730159	0.926984	presence	protein with structured domain and disordered region	15
Q1M0P4	Chitinase family protein V1	unreviewed	2	0.0730159	0.926984	presence	protein with structured domain and disordered region	15
Q9NY41	Cartilage glycoprotein-39 (Fragment)	unreviewed	2	0	1	absence	Structured protein	0
B2RA77	cDNA, FLJ94743, highly similar to Homo sapiens oviductal glycoprotein 1, 120kDa (mucin 9, oviductin) (OVGP1), mRNA	unreviewed	2	0.364307	0.635693	presence	protein with structured domain and disordered region	208
E9PLJ2	Acidic mammalian chitinase (Fragment)	unreviewed	2	0.0836237	0.916376	presence	protein with structured domain and disordered region	16
Q6ZNK1	FLJ00314 protein (Fragment)	unreviewed	2	0.0959596	0.90404	absence	Structured protein	11
Q53FH2	Chitinase 3-like 2 variant (Fragment)	unreviewed	2	0.021164	0.978836	absence	Structured protein	4
B3KTE6	cDNA FLJ38139 fis, clone D9OST2002397, weakly similar to Chitinase-3-like protein 1	unreviewed	2	0.668874	0.331126	presence	protein with structured domain and disordered region	37
B4DHP1	cDNA FLJ57304, highly similar to Oviduct-specific glycoprotein	unreviewed	2	0.0216216	0.978378	absence	Structured protein	3
Q59HH5	Oviduct-specific glycoprotein variant (Fragment)	unreviewed	2	0.34097	0.65903	presence	protein with structured domain and disordered region	208
B4DQD7	cDNA FLJ51043, highly similar to Oviduct-specific glycoprotein	unreviewed	2	0.506173	0.493827	presence	protein with structured domain and disordered region	208
B4DWY0	cDNA FLJ52433, highly similar to Oviduct-specific glycoprotein	unreviewed	2	0.61194	0.38806	presence	protein with structured domain and disordered region	208
Q15782	Chitinase-3-like protein 2 (Chondrocyte protein 39) (YKL-39)	reviewed	2	0.0230769	0.976923	absence	Structured protein	5
Q13231	Chitotriosidase-1 (EC 3.2.1.14) (Chitinase-1)	reviewed	2	0.103004	0.896996	presence	protein with structured domain and disordered region	23
P36222	Chitinase-3-like protein 1 (39 kDa synovial protein) (Cartilage glycoprotein 39) (CGP-39) (GP-39) (hCGP-39) (YKL-40)	reviewed	2	0.0234987	0.976501	absence	Structured protein	8
Q9BZP6	Acidic mammalian chitinase (AMCase) (EC 3.2.1.14) (Lung-specific protein TSA1902)	reviewed	2	0.0483193	0.951681	presence	protein with structured domain and disordered region	15
Q12889	Oviduct-specific glycoprotein (Estrogen-dependent oviduct protein) (Mucin-9) (Oviductal glycoprotein) (Oviductin)	reviewed	2	0.362832	0.637168	presence	protein with structured domain and disordered region	208
Q8NFI3	Cytosolic endo-beta-N-acetylglucosaminidase (ENGase) (EC 3.2.1.96)	reviewed	3	0.0807537	0.919246	presence	protein with structured domain and disordered region	54
Q9HCG7	Non-lysosomal glucosylceramidase (NLGase) (EC 3.2.1.45) (Beta-glucocerebrosidase 2) (Beta-glucosidase 2) (Glucosylceramidase 2)	reviewed	3	0.0852211	0.914779	presence	protein with structured domain and disordered region	23
Q16706	Alpha-mannosidase 2 (EC 3.2.1.114) (Golgi alpha-mannosidase II) (AMan II) (Man II) (Mannosidase alpha class 2A member 1) (Mannosyl-oligosaccharide 1,3-1,6-alpha-mannosidase)	reviewed	3	0.0314685	0.968531	absence	Structured protein	7
Q93093	Truncated lysosomal acid alpha-mannosidase (EC 3.2.1.24)	unreviewed	3	0.00309598	0.996904	absence	Structured protein	1
O00754	Lysosomal alpha-mannosidase (Laman) (EC 3.2.1.24) (Lysosomal acid alpha-mannosidase) (Mannosidase alpha class 2B member 1) (Mannosidase alpha-B) [Cleaved into: Lysosomal alpha-mannosidase A peptide; Lysosomal alpha-mannosidase B peptide; Lysosomal alpha-mannosidase C peptide; Lysosomal alpha-mannosidase D peptide; Lysosomal alpha-mannosidase E peptide]	reviewed	3	0.0603363	0.939664	presence	protein with structured domain and disordered region	23
P49641	Alpha-mannosidase 2x (EC 3.2.1.114) (Alpha-mannosidase IIx) (Man IIx) (Mannosidase alpha class 2A member 2) (Mannosyl-oligosaccharide 1,3-1,6-alpha-mannosidase)	reviewed	3	0.0182609	0.981739	absence	Structured protein	10
E9PPA0	Chitinase domain-containing protein 1 (Fragment)	unreviewed	3	0.0178571	0.982143	absence	Structured protein	0
A0A024RCB5	Chitinase domain containing 1, isoform CRA_a	unreviewed	3	0	1	absence	Structured protein	0
H0YC89	Chitinase domain-containing protein 1 (Fragment)	unreviewed	3	0	1	absence	Structured protein	0
B4DN31	cDNA FLJ55809	unreviewed	3	0.061674	0.938326	presence	protein with structured domain and disordered region	25
C9J2Z5	Alpha-amylase 2B (Fragment)	unreviewed	3	0.0104167	0.989583	absence	Structured protein	0
B7Z705	cDNA FLJ56160	unreviewed	3	0.00945626	0.990544	absence	Structured protein	4
H0YEA3	Chitinase domain-containing protein 1 (Fragment)	unreviewed	3	0	1	absence	Structured protein	0
Q9BWS9	Chitinase domain-containing protein 1 (Stabilin-1-interacting chitinase-like protein) (SI-CLP)	reviewed	3	0	1	absence	Structured protein	0
H3BP20	Beta-hexosaminidase (EC 3.2.1.52)	unreviewed	3	0.00185185	0.998148	absence	Structured protein	1
H3BS10	Beta-hexosaminidase (EC 3.2.1.52)	unreviewed	3	0.00196464	0.998035	absence	Structured protein	1
B4DVA7	Beta-hexosaminidase (EC 3.2.1.52)	unreviewed	3	0.00185185	0.998148	absence	Structured protein	1
A0A024RAJ6	Beta-hexosaminidase (EC 3.2.1.52)	unreviewed	3	0	1	absence	Structured protein	0
A0A0S2Z3W3	Hexosaminidase A isoform 1 (Fragment)	unreviewed	3	0.00189036	0.99811	absence	Structured protein	1
Q5URX0	Beta-hexosaminidase subunit beta (ENC-1AS) (Epididymis luminal protein 248) (Epididymis secretory protein Li 111)	unreviewed	3	0	1	absence	Structured protein	0
H3BTD4	Beta-hexosaminidase subunit alpha	unreviewed	3	0.00268097	0.997319	absence	Structured protein	1
A0A0S2Z3M0	Hexosaminidase A isoform 5 (Fragment)	unreviewed	3	0	1	absence	Structured protein	0
A0A0S2Z3U8	Hexosaminidase A isoform 4 (Fragment)	unreviewed	3	0	1	absence	Structured protein	0
A0A0S2Z3L7	Hexosaminidase A isoform 3 (Fragment)	unreviewed	3	0	1	absence	Structured protein	0
Q9BVJ8	HEXA protein (Fragment)	unreviewed	3	0.00244499	0.997555	absence	Structured protein	1
A0A087WUJ7	Uncharacterized protein	unreviewed	3	0	1	absence	Structured protein	0
H0YA83	Beta-hexosaminidase subunit beta (Fragment)	unreviewed	3	0	1	absence	Structured protein	0
H3BU85	Beta-hexosaminidase subunit alpha (Fragment)	unreviewed	3	0.00314465	0.996855	absence	Structured protein	1
H0Y9B6	Beta-hexosaminidase subunit beta (Fragment)	unreviewed	3	0	1	absence	Structured protein	0
Q6Y1I9	Lactase-phlorizin hydrolase-1 (Fragment)	unreviewed	3	0.0438684	0.956132	presence	protein with structured domain and disordered region	21
G3XL49	Hexosaminidase A (Fragment)	unreviewed	3	0	1	absence	Structured protein	0
G3XL82	Hexosaminidase A (Fragment)	unreviewed	3	0	1	absence	Structured protein	0
B4DVL8	cDNA FLJ50884, highly similar to Beta-hexosaminidase alpha chain (EC 3.2.1.52)	unreviewed	3	0.00332226	0.996678	absence	Structured protein	1
B4DMX7	cDNA FLJ60712, moderately similar to Beta-hexosaminidase alpha chain (EC 3.2.1.52)	unreviewed	3	0.104762	0.895238	absence	Structured protein	7
H0Y9M3	Beta-hexosaminidase subunit beta (Fragment)	unreviewed	3	0	1	absence	Structured protein	0
G3XL79	Hexosaminidase A (Fragment)	unreviewed	3	0	1	absence	Structured protein	0
P07686	Beta-hexosaminidase subunit beta (EC 3.2.1.52) (Beta-N-acetylhexosaminidase subunit beta) (Hexosaminidase subunit B) (Cervical cancer proto-oncogene 7 protein) (HCC-7) (N-acetyl-beta-glucosaminidase subunit beta) [Cleaved into: Beta-hexosaminidase subunit beta chain B; Beta-hexosaminidase subunit beta chain A]	reviewed	3	0	1	absence	Structured protein	0
P06865	Beta-hexosaminidase subunit alpha (EC 3.2.1.52) (Beta-N-acetylhexosaminidase subunit alpha) (Hexosaminidase subunit A) (N-acetyl-beta-glucosaminidase subunit alpha)	reviewed	3	0.00189036	0.99811	absence	Structured protein	1
Q9BV94	ER degradation-enhancing alpha-mannosidase-like protein 2	reviewed	4	0.0743945	0.925606	presence	protein with structured domain and disordered region	27
Q92611	ER degradation-enhancing alpha-mannosidase-like protein 1	reviewed	4	0.156773	0.843227	presence	protein with structured domain and disordered region	46
Q9BZQ6	ER degradation-enhancing alpha-mannosidase-like protein 3 (EC 3.2.1.113) (Alpha-1,2-mannosidase EDEM3)	reviewed	4	0.243562	0.756438	presence	protein with structured domain and disordered region	16
Q9UFZ8	alpha-1,2-Mannosidase (EC 3.2.1.-)	unreviewed	4	0.0704698	0.92953	absence	Structured protein	11
Q8N2P4	alpha-1,2-Mannosidase (EC 3.2.1.-)	unreviewed	4	0.117978	0.882022	absence	Structured protein	10
O60476	Mannosyl-oligosaccharide 1,2-alpha-mannosidase IB (EC 3.2.1.113) (Mannosidase alpha class 1A member 2) (Processing alpha-1,2-mannosidase IB) (Alpha-1,2-mannosidase IB)	reviewed	4	0.143526	0.856474	presence	protein with structured domain and disordered region	30
Q9UKM7	Endoplasmic reticulum mannosyl-oligosaccharide 1,2-alpha-mannosidase (EC 3.2.1.113) (ER alpha-1,2-mannosidase) (ER mannosidase 1) (ERMan1) (Man9GlcNAc2-specific-processing alpha-mannosidase) (Mannosidase alpha class 1B member 1)	reviewed	4	0.206009	0.793991	presence	protein with structured domain and disordered region	93
Q9NR34	Mannosyl-oligosaccharide 1,2-alpha-mannosidase IC (EC 3.2.1.113) (HMIC) (Mannosidase alpha class 1C member 1) (Processing alpha-1,2-mannosidase IC) (Alpha-1,2-mannosidase IC)	reviewed	4	0.155556	0.844444	presence	protein with structured domain and disordered region	74
P33908	Mannosyl-oligosaccharide 1,2-alpha-mannosidase IA (EC 3.2.1.113) (Man(9)-alpha-mannosidase) (Man9-mannosidase) (Mannosidase alpha class 1A member 1) (Processing alpha-1,2-mannosidase IA) (Alpha-1,2-mannosidase IA)	reviewed	4	0.125574	0.874426	presence	protein with structured domain and disordered region	43
B4DNJ3	Alpha-amylase (EC 3.2.1.1)	unreviewed	4	0	1	absence	Structured protein	0
E9PGM4	1,4-alpha-glucan-branching enzyme	unreviewed	4	0	1	absence	Structured protein	0
Q59ET0	Glucan, branching enzyme 1 variant (Fragment)	unreviewed	4	0.061008	0.938992	presence	protein with structured domain and disordered region	17
B4DUF1	cDNA FLJ59760, highly similar to 1,4-alpha-glucan branching enzyme (EC 2.4.1.18)	unreviewed	4	0	1	absence	Structured protein	0
B4DJ30	cDNA FLJ61290, highly similar to Neutral alpha-glucosidase AB	unreviewed	4	0.0703518	0.929648	presence	protein with structured domain and disordered region	55
V9HWJ0	Epididymis secretory sperm binding protein Li 164nA	unreviewed	4	0.0741525	0.925847	presence	protein with structured domain and disordered region	55
Q9BS14	GANAB protein (Fragment)	unreviewed	4	0.0638978	0.936102	presence	protein with structured domain and disordered region	16
E9PKU7	Neutral alpha-glucosidase AB	unreviewed	4	0.0669014	0.933099	presence	protein with structured domain and disordered region	46
F5H6X6	Neutral alpha-glucosidase AB	unreviewed	4	0.103896	0.896104	presence	protein with structured domain and disordered region	55
Q2M2A3	Glucosidase, alpha neutral C	unreviewed	4	0.0306346	0.969365	absence	Structured protein	14
A0A024R592	Glucosidase, alpha neutral AB, isoform CRA_b	unreviewed	4	0.0991736	0.900826	presence	protein with structured domain and disordered region	55
B4DZ53	cDNA FLJ59643, highly similar to Neutral alpha-glucosidase AB	unreviewed	4	0.0692488	0.930751	presence	protein with structured domain and disordered region	46
B4DIW2	cDNA FLJ54035, highly similar to Neutral alpha-glucosidase AB	unreviewed	4	0.0927711	0.907229	presence	protein with structured domain and disordered region	55
B4DSM6	cDNA FLJ54057, highly similar to Neutral alpha-glucosidase AB	unreviewed	4	0.105077	0.894923	presence	protein with structured domain and disordered region	55
Q14697	Neutral alpha-glucosidase AB (EC 3.2.1.84) (Alpha-glucosidase 2) (Glucosidase II subunit alpha)	reviewed	4	0.0741525	0.925847	presence	protein with structured domain and disordered region	55
Q8TET4	Neutral alpha-glucosidase C (EC 3.2.1.20)	reviewed	4	0.0306346	0.969365	absence	Structured protein	14
C9J8D4	Mannosyl-oligosaccharide glucosidase (Fragment)	unreviewed	4	0.138493	0.861507	presence	protein with structured domain and disordered region	14
B8ZZE2	Mannosyl-oligosaccharide glucosidase	unreviewed	4	0.5311	0.4689	presence	protein with structured domain and disordered region	40
Q58F09	Glucosidase I	unreviewed	4	0.113501	0.886499	presence	protein with structured domain and disordered region	40
C9JDQ1	Mannosyl-oligosaccharide glucosidase (Fragment)	unreviewed	4	0.2	0.8	presence	protein with structured domain and disordered region	20
A8K9K4	cDNA FLJ75504, highly similar to Homo sapiens glucosidase I, mRNA	unreviewed	4	0.0480427	0.951957	absence	Structured protein	8
Q13724	Mannosyl-oligosaccharide glucosidase (EC 3.2.1.106) (Processing A-glucosidase I)	reviewed	4	0.127838	0.872162	presence	protein with structured domain and disordered region	40
A0A0S2A4E4	Amylo-1, 6-glucosidase, 4-alpha-glucanotransferase (Glycogen debranching enzyme, glycogen storage disease type III), isoform CRA_b (Glycogen debranching protein)	unreviewed	4	0.0332898	0.96671	presence	protein with structured domain and disordered region	15
G1UI17	Glycogen debranching enzyme (Fragment)	unreviewed	4	0.0277338	0.972266	presence	protein with structured domain and disordered region	15
A0A0M4G3H8	Amylo-alpha-1, 6-glucosidase, 4-alpha-glucanotransferaseprovided	unreviewed	4	0.0332898	0.96671	presence	protein with structured domain and disordered region	15
P35573	Glycogen debranching enzyme (Glycogen debrancher) [Includes: 4-alpha-glucanotransferase (EC 2.4.1.25) (Oligo-1,4-1,4-glucantransferase); Amylo-alpha-1,6-glucosidase (Amylo-1,6-glucosidase) (EC 3.2.1.33) (Dextrin 6-alpha-D-glucosidase)]	reviewed	4	0.0332898	0.96671	presence	protein with structured domain and disordered region	15
Q9NTJ4	Alpha-mannosidase 2C1 (EC 3.2.1.24) (Alpha mannosidase 6A8B) (Alpha-D-mannoside mannohydrolase) (Mannosidase alpha class 2C member 1)	reviewed	4	0.0134615	0.986538	absence	Structured protein	3
A0A024R8Q1	Glucosidase, alpha acid (Pompe disease, glycogen storage disease type II), isoform CRA_a	unreviewed	4	0.0808824	0.919118	presence	protein with structured domain and disordered region	37
A0A024R7A5	Maltase-glucoamylase (Alpha-glucosidase), isoform CRA_a (Fragment)	unreviewed	4	0.067557	0.932443	presence	protein with structured domain and disordered region	47
B7Z5V6	cDNA FLJ57046, highly similar to Lysosomal alpha-glucosidase (EC 3.2.1.20)	unreviewed	4	0.119565	0.880435	presence	protein with structured domain and disordered region	37
A0A0J9YX77	Maltase-glucoamylase, intestinal (Fragment)	unreviewed	4	0.0251346	0.974865	absence	Structured protein	12
I3L2V9	Lysosomal alpha-glucosidase (Fragment)	unreviewed	4	0.0107527	0.989247	absence	Structured protein	1
E7ER45	Maltase-glucoamylase, intestinal	unreviewed	4	0.0424991	0.957501	presence	protein with structured domain and disordered region	47
Q8TE24	Maltase-glucoamylase (Fragment)	unreviewed	4	0.0184544	0.981546	absence	Structured protein	9
A0A0J9YVZ3	Maltase-glucoamylase, intestinal (Fragment)	unreviewed	4	0.0258449	0.974155	absence	Structured protein	12
O43451	Maltase-glucoamylase, intestinal [Includes: Maltase (EC 3.2.1.20) (Alpha-glucosidase); Glucoamylase (EC 3.2.1.3) (Glucan 1,4-alpha-glucosidase)]	reviewed	4	0.0500808	0.949919	presence	protein with structured domain and disordered region	47
P10253	Lysosomal alpha-glucosidase (EC 3.2.1.20) (Acid maltase) (Aglucosidase alfa) [Cleaved into: 76 kDa lysosomal alpha-glucosidase; 70 kDa lysosomal alpha-glucosidase]	reviewed	4	0.0819328	0.918067	presence	protein with structured domain and disordered region	37
Q2M2H8	Probable maltase-glucoamylase 2 (Maltase-glucoamylase (alpha-glucosidase) pseudogene) [Includes: Glucoamylase (EC 3.2.1.3) (Glucan 1,4-alpha-glucosidase)]	reviewed	4	0.189264	0.810736	presence	protein with structured domain and disordered region	118
