# Supplementary material for: Genome-Wide Analysis of Whole Human Glycoside Hydrolases by Data-Driven Analysis in Silico
Source: Int J Mol Sci. 2019 Dec 13;20(24):6290. doi: 10.3390/ijms20246290 (PMC6940844; doi:10.3390/ijms20246290)
Supplement: Supplementary file 1 [file ijms-20-06290-s001.zip › ijms-660336 SI/Supplementary data 3.xlsx]

## Sheet: Sheet1
Supplementary Data 3. Organisms list (KEGG June, 2016).
Category			organismID	organism	Source
Animals	Vertebrates	Mammals	hsa	Homo sapiens (human)	ftp://ftp.ncbi.nlm.nih.gov/refseq/release/complete/
Animals	Vertebrates	Mammals	ptr	Pan troglodytes (chimpanzee)	ftp://ftp.ncbi.nlm.nih.gov/genomes/all/GCF/002/880/755/GCF_002880755.1_Clint_PTRv2
Animals	Vertebrates	Mammals	pps	Pan paniscus (bonobo)	ftp://ftp.ncbi.nlm.nih.gov/genomes/all/GCF/000/258/655/GCF_000258655.2_panpan1.1
Animals	Vertebrates	Mammals	ggo	Gorilla gorilla gorilla (western lowland gorilla)	ftp://ftp.ncbi.nlm.nih.gov/genomes/all/GCF/000/151/905/GCF_000151905.2_gorGor4
Animals	Vertebrates	Mammals	pon	Pongo abelii (Sumatran orangutan)	ftp://ftp.ncbi.nlm.nih.gov/genomes/all/GCF/002/880/775/GCF_002880775.1_Susie_PABv2
Animals	Vertebrates	Mammals	nle	Nomascus leucogenys (northern white-cheeked gibbon)	ftp://ftp.ncbi.nlm.nih.gov/genomes/all/GCF/000/146/795/GCF_000146795.2_Nleu_3.0
Animals	Vertebrates	Mammals	mcc	Macaca mulatta (rhesus monkey)	ftp://ftp.ncbi.nlm.nih.gov/genomes/all/GCF/000/772/875/GCF_000772875.2_Mmul_8.0.1
Animals	Vertebrates	Mammals	mcf	Macaca fascicularis (crab-eating macaque)	ftp://ftp.ncbi.nlm.nih.gov/genomes/all/GCF/000/364/345/GCF_000364345.1_Macaca_fascicularis_5.0
Animals	Vertebrates	Mammals	rro	Rhinopithecus roxellana (golden snub-nosed monkey)	ftp://ftp.ncbi.nlm.nih.gov/genomes/all/GCF/000/769/185/GCF_000769185.1_Rrox_v1
Animals	Vertebrates	Mammals	cjc	Callithrix jacchus (white-tufted-ear marmoset)	ftp://ftp.ncbi.nlm.nih.gov/genomes/all/GCF/000/004/665/GCF_000004665.1_Callithrix_jacchus-3.2
Animals	Vertebrates	Mammals	mmu	Mus musculus (mouse)	ftp://ftp.ncbi.nlm.nih.gov/refseq/release/complete/
Animals	Vertebrates	Mammals	rno	Rattus norvegicus (rat)	ftp://ftp.ncbi.nlm.nih.gov/genomes/all/GCF/000/001/895/GCF_000001895.5_Rnor_6.0
Animals	Vertebrates	Mammals	cge	Cricetulus griseus (Chinese hamster)	ftp://ftp.ncbi.nlm.nih.gov/genomes/all/GCF/000/419/365/GCF_000419365.1_C_griseus_v1.0
Animals	Vertebrates	Mammals	ngi	Nannospalax galili (Upper Galilee mountains blind mole rat)	ftp://ftp.ncbi.nlm.nih.gov/genomes/all/GCF/000/622/305/GCF_000622305.1_S.galili_v1.0
Animals	Vertebrates	Mammals	hgl	Heterocephalus glaber (naked mole rat)	ftp://ftp.ncbi.nlm.nih.gov/genomes/all/GCF/000/247/695/GCF_000247695.1_HetGla_female_1.0/
Animals	Vertebrates	Mammals	ocu	Oryctolagus cuniculus (rabbit)	ftp://ftp.ncbi.nlm.nih.gov/genomes/all/GCF/000/003/625/GCF_000003625.3_OryCun2.0
Animals	Vertebrates	Mammals	tup	Tupaia chinensis (Chinese tree shrew)	ftp://ftp.ncbi.nlm.nih.gov/genomes/all/GCF/000/334/495/GCF_000334495.1_TupChi_1.0
Animals	Vertebrates	Mammals	cfa	Canis familiaris (dog)	ftp://ftp.ncbi.nlm.nih.gov/genomes/all/GCF/000/002/285/GCF_000002285.3_CanFam3.1
Animals	Vertebrates	Mammals	aml	Ailuropoda melanoleuca (giant panda)	ftp://ftp.ncbi.nlm.nih.gov/genomes/all/GCF/000/004/335/GCF_000004335.2_AilMel_1.0
Animals	Vertebrates	Mammals	umr	Ursus maritimus (polar bear)	ftp://ftp.ncbi.nlm.nih.gov/genomes/all/GCF/000/687/225/GCF_000687225.1_UrsMar_1.0
Animals	Vertebrates	Mammals	fca	Felis catus (domestic cat)	ftp://ftp.ncbi.nlm.nih.gov/genomes/all/GCF/000/181/335/GCF_000181335.3_Felis_catus_9.0
Animals	Vertebrates	Mammals	ptg	Panthera tigris altaica (Amur tiger)	ftp://ftp.ncbi.nlm.nih.gov/genomes/all/GCF/000/464/555/GCF_000464555.1_PanTig1.0
Animals	Vertebrates	Mammals	bta	Bos taurus (cow)	ftp://ftp.ncbi.nlm.nih.gov/genomes/all/GCF/002/263/795/GCF_002263795.1_ARS-UCD1.2
Animals	Vertebrates	Mammals	bom	Bos mutus (wild yak)	ftp://ftp.ncbi.nlm.nih.gov/genomes/all/GCF/000/298/355/GCF_000298355.1_BosGru_v2.0
Animals	Vertebrates	Mammals	chx	Capra hircus (goat)	ftp://ftp.ncbi.nlm.nih.gov/genomes/all/GCF/001/704/415/GCF_001704415.1_ARS1
Animals	Vertebrates	Mammals	oas	Ovis aries (sheep)	ftp://ftp.ncbi.nlm.nih.gov/genomes/all/GCF/000/298/735/GCF_000298735.2_Oar_v4.0
Animals	Vertebrates	Mammals	ssc	Sus scrofa (pig)	ftp://ftp.ncbi.nlm.nih.gov/genomes/all/GCF/000/003/025/GCF_000003025.6_Sscrofa11.1
Animals	Vertebrates	Mammals	cfr	Camelus ferus (Wild Bactrian camel)	ftp://ftp.ncbi.nlm.nih.gov/genomes/all/GCF/000/311/805/GCF_000311805.1_CB1
Animals	Vertebrates	Mammals	bacu	Balaenoptera acutorostrata scammoni (minke whale)	ftp://ftp.ncbi.nlm.nih.gov/genomes/all/GCF/000/493/695/GCF_000493695.1_BalAcu1.0
Animals	Vertebrates	Mammals	lve	Lipotes vexillifer (Yangtze River dolphin)	ftp://ftp.ncbi.nlm.nih.gov/genomes/all/GCF/000/442/215/GCF_000442215.1_Lipotes_vexillifer_v1
Animals	Vertebrates	Mammals	ecb	Equus caballus (horse)	ftp://ftp.ncbi.nlm.nih.gov/genomes/all/GCF/002/863/925/GCF_002863925.1_EquCab3.0
Animals	Vertebrates	Mammals	myb	Myotis brandtii (Brandt's bat)	ftp://ftp.ncbi.nlm.nih.gov/genomes/all/GCF/000/412/655/GCF_000412655.1_ASM41265v1
Animals	Vertebrates	Mammals	myd	Myotis davidii	ftp://ftp.ncbi.nlm.nih.gov/genomes/all/GCF/000/327/345/GCF_000327345.1_ASM32734v1
Animals	Vertebrates	Mammals	pale	Pteropus alecto (black flying fox)	ftp://ftp.ncbi.nlm.nih.gov/genomes/all/GCF/000/325/575/GCF_000325575.1_ASM32557v1
Animals	Vertebrates	Mammals	mdo	Monodelphis domestica (opossum)	ftp://ftp.ncbi.nlm.nih.gov/genomes/all/GCF/000/002/295/GCF_000002295.2_MonDom5
Animals	Vertebrates	Mammals	shr	Sarcophilus harrisii (Tasmanian devil)	ftp://ftp.ncbi.nlm.nih.gov/genomes/all/GCF/000/189/315/GCF_000189315.1_Devil_ref_v7.0
Animals	Vertebrates	Mammals	oaa	Ornithorhynchus anatinus (platypus)	ftp://ftp.ncbi.nlm.nih.gov/genomes/all/GCF/000/002/275/GCF_000002275.2_Ornithorhynchus_anatinus_5.0.1
Animals	Vertebrates	Birds	gga	Gallus gallus (chicken)	ftp://ftp.ncbi.nlm.nih.gov/genomes/all/GCF/000/002/315/GCF_000002315.5_GRCg6a
Animals	Vertebrates	Birds	mgp	Meleagris gallopavo (turkey)	ftp://ftp.ncbi.nlm.nih.gov/genomes/all/GCF/000/146/605/GCF_000146605.2_Turkey_5.0
Animals	Vertebrates	Birds	apla	Anas platyrhynchos (mallard)	ftp://ftp.ncbi.nlm.nih.gov/genomes/all/GCF/000/355/885/GCF_000355885.1_BGI_duck_1.0
Animals	Vertebrates	Birds	tgu	Taeniopygia guttata (zebra finch)	ftp://ftp.ncbi.nlm.nih.gov/genomes/all/GCF/000/151/805/GCF_000151805.1_Taeniopygia_guttata-3.2.4
Animals	Vertebrates	Birds	gfr	Geospiza fortis (medium ground-finch)	ftp://ftp.ncbi.nlm.nih.gov/genomes/all/GCF/000/277/835/GCF_000277835.1_GeoFor_1.0
Animals	Vertebrates	Birds	fab	Ficedula albicollis (collared flycatcher)	ftp://ftp.ncbi.nlm.nih.gov/genomes/all/GCF/000/247/815/GCF_000247815.1_FicAlb1.5
Animals	Vertebrates	Birds	phi	Pseudopodoces humilis (Tibetan ground-tit)	ftp://ftp.ncbi.nlm.nih.gov/genomes/all/GCF/000/331/425/GCF_000331425.1_PseHum1.0
Animals	Vertebrates	Birds	ccw	Corvus cornix (hooded crow)	ftp://ftp.ncbi.nlm.nih.gov/genomes/all/GCF/000/738/735/GCF_000738735.2_ASM73873v2
Animals	Vertebrates	Birds	fpg	Falco peregrinus (peregrine falcon)	ftp://ftp.ncbi.nlm.nih.gov/genomes/all/GCF/000/337/955/GCF_000337955.1_F_peregrinus_v1.0
Animals	Vertebrates	Birds	fch	Falco cherrug (Saker falcon)	ftp://ftp.ncbi.nlm.nih.gov/genomes/all/GCF/000/337/975/GCF_000337975.1_F_cherrug_v1.0
Animals	Vertebrates	Birds	clv	Columba livia (rock pigeon)	ftp://ftp.ncbi.nlm.nih.gov/genomes/all/GCF/000/337/935/GCF_000337935.1_Cliv_1.0
Animals	Vertebrates	Reptiles	asn	Alligator sinensis (Chinese alligator)	ftp://ftp.ncbi.nlm.nih.gov/genomes/all/GCF/000/455/745/GCF_000455745.1_ASM45574v1
Animals	Vertebrates	Reptiles	amj	Alligator mississippiensis (American alligator)	ftp://ftp.ncbi.nlm.nih.gov/genomes/all/GCF/000/281/125/GCF_000281125.3_ASM28112v4
Animals	Vertebrates	Reptiles	pss	Pelodiscus sinensis (Chinese soft-shelled turtle)	ftp://ftp.ncbi.nlm.nih.gov/genomes/all/GCF/000/230/535/GCF_000230535.1_PelSin_1.0
Animals	Vertebrates	Reptiles	cmy	Chelonia mydas (green sea turtle)	ftp://ftp.ncbi.nlm.nih.gov/genomes/all/GCF/000/344/595/GCF_000344595.1_CheMyd_1.0
Animals	Vertebrates	Reptiles	acs	Anolis carolinensis (green anole)	ftp://ftp.ncbi.nlm.nih.gov/genomes/all/GCF/000/090/745/GCF_000090745.1_AnoCar2.0
Animals	Vertebrates	Reptiles	pbi	Python bivittatus (Burmese python)	ftp://ftp.ncbi.nlm.nih.gov/genomes/all/GCF/000/186/305/GCF_000186305.1_Python_molurus_bivittatus-5.0.2
Animals	Vertebrates	Amphibians	xla	Xenopus laevis (African clawed frog)	ftp://ftp.ncbi.nlm.nih.gov/genomes/all/GCF/001/663/975/GCF_001663975.1_Xenopus_laevis_v2
Animals	Vertebrates	Amphibians	xtr	Xenopus tropicalis (western clawed frog)	ftp://ftp.ncbi.nlm.nih.gov/genomes/all/GCF/000/004/195/GCF_000004195.3_Xenopus_tropicalis_v9.1
Animals	Vertebrates	Fishes	dre	Danio rerio (zebrafish)	ftp://ftp.ncbi.nlm.nih.gov/refseq/release/complete/
Animals	Vertebrates	Fishes	tru	Takifugu rubripes (torafugu)	ftp://ftp.ncbi.nlm.nih.gov/genomes/all/GCF/000/180/615/GCF_000180615.1_FUGU5
Animals	Vertebrates	Fishes	mze	Maylandia zebra (zebra mbuna)	ftp://ftp.ncbi.nlm.nih.gov/genomes/all/GCF/000/238/955/GCF_000238955.4_M_zebra_UMD2a
Animals	Vertebrates	Fishes	ola	Oryzias latipes (Japanese medaka)	ftp://ftp.ncbi.nlm.nih.gov/genomes/all/GCF/002/234/675/GCF_002234675.1_ASM223467v1
Animals	Vertebrates	Fishes	xma	Xiphophorus maculatus (southern platyfish)	ftp://ftp.ncbi.nlm.nih.gov/genomes/all/GCF/002/775/205/GCF_002775205.1_X_maculatus-5.0-male
Animals	Vertebrates	Fishes	lcm	Latimeria chalumnae (coelacanth)	ftp://ftp.ncbi.nlm.nih.gov/genomes/all/GCF/000/225/785/GCF_000225785.1_LatCha1
Animals	Vertebrates	Cartilaginous fishes	cmk	Callorhinchus milii (elephant shark)	ftp://ftp.ncbi.nlm.nih.gov/genomes/all/GCF/000/165/045/GCF_000165045.1_Callorhinchus_milii-6.1.3
Animals	Lancelets	Lancelets	bfo	Branchiostoma floridae (Florida lancelet)	ftp://ftp.ncbi.nlm.nih.gov/genomes/all/GCF/000/003/815/GCF_000003815.1_Version_2
Animals	Ascidians	Ascidians	cin	Ciona intestinalis (sea squirt)	ftp://ftp.ncbi.nlm.nih.gov/genomes/all/GCF/000/224/145/GCF_000224145.3_KH
Animals	Echinoderms	Echinoderms	spu	Strongylocentrotus purpuratus (purple sea urchin)	ftp://ftp.ncbi.nlm.nih.gov/genomes/all/GCF/000/002/235/GCF_000002235.4_Spur_4.2
Animals	Hemichordates	Hemichordates	sko	Saccoglossus kowalevskii (acorn worm)	ftp://ftp.ncbi.nlm.nih.gov/genomes/all/GCF/000/003/605/GCF_000003605.2_Skow_1.1
Animals	Arthropods	Insects	dme	Drosophila melanogaster (fruit fly)	ftp://ftp.ncbi.nlm.nih.gov/refseq/release/complete/
Animals	Arthropods	Insects	dpo	Drosophila pseudoobscura pseudoobscura	ftp://ftp.ncbi.nlm.nih.gov/genomes/all/GCF/000/001/765/GCF_000001765.3_Dpse_3.0
Animals	Arthropods	Insects	dan	Drosophila ananassae	ftp://ftp.ncbi.nlm.nih.gov/genomes/all/GCF/000/005/115/GCF_000005115.1_dana_caf1
Animals	Arthropods	Insects	der	Drosophila erecta	ftp://ftp.ncbi.nlm.nih.gov/genomes/all/GCF/003/286/155/GCF_003286155.1_DereRS2
Animals	Arthropods	Insects	dpe	Drosophila persimilis	ftp://ftp.ncbi.nlm.nih.gov/genomes/all/GCF/003/286/085/GCF_003286085.1_DperRS2
Animals	Arthropods	Insects	dse	Drosophila sechellia	ftp://ftp.ncbi.nlm.nih.gov/genomes/all/GCF/000/005/215/GCF_000005215.3_dsec_caf1
Animals	Arthropods	Insects	dsi	Drosophila simulans	ftp://ftp.ncbi.nlm.nih.gov/genomes/all/GCF/000/754/195/GCF_000754195.2_ASM75419v2
Animals	Arthropods	Insects	dwi	Drosophila willistoni	ftp://ftp.ncbi.nlm.nih.gov/genomes/all/GCF/000/005/925/GCF_000005925.1_dwil_caf1
Animals	Arthropods	Insects	dya	Drosophila yakuba	ftp://ftp.ncbi.nlm.nih.gov/genomes/all/GCF/000/005/975/GCF_000005975.2_dyak_caf1
Animals	Arthropods	Insects	dgr	Drosophila grimshawi	ftp://ftp.ncbi.nlm.nih.gov/genomes/all/GCF/000/005/155/GCF_000005155.2_dgri_caf1
Animals	Arthropods	Insects	dmo	Drosophila mojavensis	ftp://ftp.ncbi.nlm.nih.gov/genomes/all/GCF/000/005/175/GCF_000005175.2_dmoj_caf1
Animals	Arthropods	Insects	dvi	Drosophila virilis	ftp://ftp.ncbi.nlm.nih.gov/genomes/all/GCF/000/005/245/GCF_000005245.1_dvir_caf1
Animals	Arthropods	Insects	mde	Musca domestica (house fly)	ftp://ftp.ncbi.nlm.nih.gov/genomes/all/GCF/000/371/365/GCF_000371365.1_Musca_domestica-2.0.2
Animals	Arthropods	Insects	aga	Anopheles gambiae (mosquito)	ftp://ftp.ncbi.nlm.nih.gov/genomes/all/GCF/000/005/575/GCF_000005575.2_AgamP3
Animals	Arthropods	Insects	aag	Aedes aegypti (yellow fever mosquito)	ftp://ftp.ncbi.nlm.nih.gov/genomes/all/GCF/002/204/515/GCF_002204515.2_AaegL5.0
Animals	Arthropods	Insects	cqu	Culex quinquefasciatus (southern house mosquito)	ftp://ftp.ncbi.nlm.nih.gov/genomes/all/GCF/000/209/185/GCF_000209185.1_CulPip1.0
Animals	Arthropods	Insects	ame	Apis mellifera (honey bee)	ftp://ftp.ncbi.nlm.nih.gov/genomes/all/GCF/003/254/395/GCF_003254395.2_Amel_HAv3.1
Animals	Arthropods	Insects	soc	Solenopsis invicta (red fire ant)	ftp://ftp.ncbi.nlm.nih.gov/genomes/all/GCF/000/188/075/GCF_000188075.2_Si_gnH
Animals	Arthropods	Insects	aec	Acromyrmex echinatior (Panamanian leafcutter ant)	ftp://ftp.ncbi.nlm.nih.gov/genomes/all/GCF/000/204/515/GCF_000204515.1_Aech_3.9
Animals	Arthropods	Insects	hst	Harpegnathos saltator (Jerdon's jumping ant)	ftp://ftp.ncbi.nlm.nih.gov/genomes/all/GCF/003/227/715/GCF_003227715.1_Hsal_v8.5
Animals	Arthropods	Insects	cfo	Camponotus floridanus (Florida carpenter ant)	ftp://ftp.ncbi.nlm.nih.gov/genomes/all/GCF/003/227/725/GCF_003227725.1_Cflo_v7.5
Animals	Arthropods	Insects	nvi	Nasonia vitripennis (jewel wasp)	ftp://ftp.ncbi.nlm.nih.gov/genomes/all/GCF/000/002/325/GCF_000002325.3_Nvit_2.1
Animals	Arthropods	Insects	tca	Tribolium castaneum (red flour beetle)	ftp://ftp.ncbi.nlm.nih.gov/genomes/all/GCF/000/002/335/GCF_000002335.3_Tcas5.2
Animals	Arthropods	Insects	bmor	Bombyx mori (domestic silkworm)	ftp://ftp.ncbi.nlm.nih.gov/genomes/all/GCF/000/151/625/GCF_000151625.1_ASM15162v1
Animals	Arthropods	Insects	pxy	Plutella xylostella (diamondback moth)	ftp://ftp.ncbi.nlm.nih.gov/genomes/all/GCF/000/330/985/GCF_000330985.1_DBM_FJ_V1.1
Animals	Arthropods	Insects	api	Acyrthosiphon pisum (pea aphid)	ftp://ftp.ncbi.nlm.nih.gov/genomes/all/GCF/000/142/985/GCF_000142985.2_Acyr_2.0
Animals	Arthropods	Insects	phu	Pediculus humanus corporis (human body louse)	ftp://ftp.ncbi.nlm.nih.gov/genomes/all/GCF/000/006/295/GCF_000006295.1_JCVI_LOUSE_1.0
Animals	Arthropods	Mites and ticks	isc	Ixodes scapularis (black-legged tick)	ftp://ftp.ncbi.nlm.nih.gov/genomes/all/GCF/000/208/615/GCF_000208615.1_JCVI_ISG_i3_1.0
Animals	Nematodes	Nematodes	cel	Caenorhabditis elegans (nematode)	ftp://ftp.ncbi.nlm.nih.gov/genomes/all/GCF/000/002/985/GCF_000002985.6_WBcel235
Animals	Nematodes	Nematodes	cbr	Caenorhabditis briggsae	ftp://ftp.ncbi.nlm.nih.gov/genomes/all/GCF/000/004/555/GCF_000004555.1_ASM455v1
Animals	Nematodes	Nematodes	bmy	Brugia malayi (filaria)	ftp://ftp.ncbi.nlm.nih.gov/genomes/all/GCF/000/002/995/GCF_000002995.3_ASM299v2
Animals	Nematodes	Nematodes	loa	Loa loa (eye worm)	ftp://ftp.ncbi.nlm.nih.gov/genomes/all/GCF/000/183/805/GCF_000183805.2_Loa_loa_V3.1
Animals	Nematodes	Nematodes	tsp	Trichinella spiralis	ftp://ftp.ncbi.nlm.nih.gov/genomes/all/GCF/000/181/795/GCF_000181795.1_Trichinella_spiralis-3.7.1
Animals	Annelids	Annelids	hro	Helobdella robusta	ftp://ftp.ncbi.nlm.nih.gov/genomes/all/GCF/000/326/865/GCF_000326865.1_Helobdella_robusta_v1.0
Animals	Mollusks	Mollusks	lgi	Lottia gigantea (owl limpet)	ftp://ftp.ncbi.nlm.nih.gov/genomes/all/GCF/000/327/385/GCF_000327385.1_Helro1
Animals	Mollusks	Mollusks	crg	Crassostrea gigas (Pacific oyster)	ftp://ftp.ncbi.nlm.nih.gov/genomes/all/GCF/000/297/895/GCF_000297895.1_oyster_v9
Animals	Mollusks	Mollusks	obi	Octopus bimaculoides	ftp://ftp.ncbi.nlm.nih.gov/genomes/all/GCF/001/194/135/GCF_001194135.1_Octopus_bimaculoides_v2_0
Animals	Flatworms	Flatworms	smm	Schistosoma mansoni	ftp://ftp.ncbi.nlm.nih.gov/genomes/all/GCF/000/237/925/GCF_000237925.1_ASM23792v2
Animals	Cnidarians	Cnidarians	nve	Nematostella vectensis (sea anemone)	ftp://ftp.ncbi.nlm.nih.gov/genomes/all/GCF/000/209/225/GCF_000209225.1_ASM20922v1
Animals	Cnidarians	Cnidarians	hmg	Hydra vulgaris	ftp://ftp.ncbi.nlm.nih.gov/genomes/all/GCF/000/004/095/GCF_000004095.1_Hydra_RP_1.0
Animals	Placozoans	Placozoans	tad	Trichoplax adhaerens	ftp://ftp.ncbi.nlm.nih.gov/genomes/all/GCF/000/150/275/GCF_000150275.1_v1.0
Animals	Poriferans	Poriferans	aqu	Amphimedon queenslandica (sponge)	ftp://ftp.ncbi.nlm.nih.gov/genomes/all/GCF/000/090/795/GCF_000090795.1_v1.0
Plants	Eudicots	Mustard family	ath	Arabidopsis thaliana (thale cress)	ftp://ftp.ncbi.nlm.nih.gov/genomes/all/GCF/000/001/735/GCF_000001735.4_TAIR10.1
Plants	Eudicots	Mustard family	aly	Arabidopsis lyrata (lyrate rockcress)	ftp://ftp.ncbi.nlm.nih.gov/genomes/all/GCF/000/004/255/GCF_000004255.2_v.1.0
Plants	Eudicots	Mustard family	crb	Capsella rubella	ftp://ftp.ncbi.nlm.nih.gov/genomes/all/GCF/000/375/325/GCF_000375325.1_Caprub1_0
Plants	Eudicots	Mustard family	eus	Eutrema salsugineum	ftp://ftp.ncbi.nlm.nih.gov/genomes/all/GCF/000/478/725/GCF_000478725.1_Eutsalg1_0
Plants	Eudicots	Mustard family	brp	Brassica rapa (field mustard)	ftp://ftp.ncbi.nlm.nih.gov/genomes/all/GCF/000/309/985/GCF_000309985.1_Brapa_1.0
Plants	Eudicots	Mustard family	bna	Brassica napus (rape)	ftp://ftp.ncbi.nlm.nih.gov/genomes/all/GCF/000/686/985/GCF_000686985.2_Bra_napus_v2.0
Plants	Eudicots	Caper family	thj	Tarenaya hassleriana (spider flower)	ftp://ftp.ncbi.nlm.nih.gov/genomes/all/GCF/000/463/585/GCF_000463585.1_ASM46358v1
Plants	Eudicots	Rue family	cit	Citrus sinensis (Valencia orange)	ftp://ftp.ncbi.nlm.nih.gov/genomes/all/GCF/000/317/415/GCF_000317415.1_Csi_valencia_1.0
Plants	Eudicots	Rue family	cic	Citrus clementina (mandarin orange)	ftp://ftp.ncbi.nlm.nih.gov/genomes/all/GCF/000/493/195/GCF_000493195.1_Citrus_clementina_v1.0
Plants	Eudicots	Mallow family	tcc	Theobroma cacao (cacao)	ftp://ftp.ncbi.nlm.nih.gov/genomes/all/GCF/000/208/745/GCF_000208745.1_Criollo_cocoa_genome_V2
Plants	Eudicots	Mallow family	gra	Gossypium raimondii	ftp://ftp.ncbi.nlm.nih.gov/genomes/all/GCF/000/327/365/GCF_000327365.1_Graimondii2_0
Plants	Eudicots	Myrtle family	egr	Eucalyptus grandis (rose gum)	ftp://ftp.ncbi.nlm.nih.gov/genomes/all/GCF/000/612/305/GCF_000612305.1_Egrandis1_0
Plants	Eudicots	Pea family	gmx	Glycine max (soybean)	ftp://ftp.ncbi.nlm.nih.gov/genomes/all/GCF/000/004/515/GCF_000004515.5_Glycine_max_v2.1
Plants	Eudicots	Pea family	pvu	Phaseolus vulgaris (common bean)	ftp://ftp.ncbi.nlm.nih.gov/genomes/all/GCF/000/499/845/GCF_000499845.1_PhaVulg1_0
Plants	Eudicots	Pea family	vra	Vigna radiata (mung bean)	ftp://ftp.ncbi.nlm.nih.gov/genomes/all/GCF/000/741/045/GCF_000741045.1_Vradiata_ver6
Plants	Eudicots	Pea family	mtr	Medicago truncatula (barrel medic)	ftp://ftp.ncbi.nlm.nih.gov/genomes/all/GCF/000/219/495/GCF_000219495.3_MedtrA17_4.0
Plants	Eudicots	Pea family	cam	Cicer arietinum (chickpea)	ftp://ftp.ncbi.nlm.nih.gov/genomes/all/GCF/000/331/145/GCF_000331145.1_ASM33114v1
Plants	Eudicots	Rose family	fve	Fragaria vesca (woodland strawberry)	ftp://ftp.ncbi.nlm.nih.gov/genomes/all/GCF/000/184/155/GCF_000184155.1_FraVesHawaii_1.0
Plants	Eudicots	Rose family	pper	Prunus persica (peach)	ftp://ftp.ncbi.nlm.nih.gov/genomes/all/GCF/000/346/465/GCF_000346465.2_Prunus_persica_NCBIv2
Plants	Eudicots	Rose family	pmum	Prunus mume (Japanese apricot)	ftp://ftp.ncbi.nlm.nih.gov/genomes/all/GCF/000/346/735/GCF_000346735.1_P.mume_V1.0
Plants	Eudicots	Rose family	mdm	Malus domestica (apple)	ftp://ftp.ncbi.nlm.nih.gov/genomes/all/GCF/000/148/765/GCF_000148765.1_MalDomGD1.0
Plants	Eudicots	Rose family	pxb	Pyrus x bretschneideri (Chinese white pear)	ftp://ftp.ncbi.nlm.nih.gov/genomes/all/GCF/000/315/295/GCF_000315295.1_Pbr_v1.0
Plants	Eudicots	Cucumber family	csv	Cucumis sativus (cucumber)	ftp://ftp.ncbi.nlm.nih.gov/genomes/all/GCF/000/004/075/GCF_000004075.2_ASM407v2
Plants	Eudicots	Cucumber family	cmo	Cucumis melo (muskmelon)	ftp://ftp.ncbi.nlm.nih.gov/genomes/all/GCF/000/313/045/GCF_000313045.1_ASM31304v1
Plants	Eudicots	Spurge family	rcu	Ricinus communis (castor bean)	ftp://ftp.ncbi.nlm.nih.gov/genomes/all/GCF/000/151/685/GCF_000151685.1_JCVI_RCG_1.1
Plants	Eudicots	Spurge family	jcu	Jatropha curcas	ftp://ftp.ncbi.nlm.nih.gov/genomes/all/GCF/000/696/525/GCF_000696525.1_JatCur_1.0
Plants	Eudicots	Willow family	pop	Populus trichocarpa (black cottonwood)	ftp://ftp.ncbi.nlm.nih.gov/genomes/all/GCF/000/002/775/GCF_000002775.4_Pop_tri_v3
Plants	Eudicots	Grape family	vvi	Vitis vinifera (wine grape)	ftp://ftp.ncbi.nlm.nih.gov/genomes/all/GCF/000/003/745/GCF_000003745.3_12X
Plants	Eudicots	Nightshade family	sly	Solanum lycopersicum (tomato)	ftp://ftp.ncbi.nlm.nih.gov/genomes/all/GCF/000/188/115/GCF_000188115.4_SL3.0
Plants	Eudicots	Nightshade family	spen	Solanum pennellii	ftp://ftp.ncbi.nlm.nih.gov/genomes/all/GCF/001/406/875/GCF_001406875.1_SPENNV200
Plants	Eudicots	Nightshade family	sot	Solanum tuberosum (potato)	ftp://ftp.ncbi.nlm.nih.gov/genomes/all/GCF/000/226/075/GCF_000226075.1_SolTub_3.0
Plants	Eudicots	Sesame family	sind	Sesamum indicum (sesame)	ftp://ftp.ncbi.nlm.nih.gov/genomes/all/GCF/000/512/975/GCF_000512975.1_S_indicum_v1.0
Plants	Eudicots	Amaranth family	bvg	Beta vulgaris (sugar beet)	ftp://ftp.ncbi.nlm.nih.gov/genomes/all/GCF/000/511/025/GCF_000511025.2_RefBeet-1.2.2
Plants	Eudicots	Lotus family	nnu	Nelumbo nucifera (sacred lotus)	ftp://ftp.ncbi.nlm.nih.gov/genomes/all/GCF/000/365/185/GCF_000365185.1_Chinese_Lotus_1.1
Plants	Monocots	Grass family	osa	Oryza sativa japonica (Japanese rice) (RefSeq)	ftp://ftp.ncbi.nlm.nih.gov/genomes/all/GCF/001/433/935/GCF_001433935.1_IRGSP-1.0
Plants	Monocots	Grass family	dosa	Oryza sativa japonica (Japanese rice) (RAPDB)	http://rapdb.dna.affrc.go.jp/download/irgsp1.html
Plants	Monocots	Grass family	obr	Oryza brachyantha (malo sina)	ftp://ftp.ncbi.nlm.nih.gov/genomes/all/GCF/000/231/095/GCF_000231095.1_Oryza_brachyantha.v1.4b
Plants	Monocots	Grass family	bdi	Brachypodium distachyon	ftp://ftp.ncbi.nlm.nih.gov/genomes/all/GCF/000/005/505/GCF_000005505.3_Brachypodium_distachyon_v3.0
Plants	Monocots	Grass family	sbi	Sorghum bicolor (sorghum)	ftp://ftp.ncbi.nlm.nih.gov/genomes/all/GCF/000/003/195/GCF_000003195.3_Sorghum_bicolor_NCBIv3
Plants	Monocots	Grass family	zma	Zea mays (maize)	ftp://ftp.ncbi.nlm.nih.gov/genomes/all/GCF/000/005/005/GCF_000005005.2_B73_RefGen_v4
Plants	Monocots	Grass family	sita	Setaria italica (foxtail millet)	ftp://ftp.ncbi.nlm.nih.gov/genomes/all/GCF/000/263/155/GCF_000263155.2_Setaria_italica_v2.0
Plants	Monocots	Palm family	pda	Phoenix dactylifera (date palm)	ftp://ftp.ncbi.nlm.nih.gov/genomes/all/GCF/000/413/155/GCF_000413155.1_DPV01
Plants	Monocots	Palm family	egu	Elaeis guineensis (African oil palm)	ftp://ftp.ncbi.nlm.nih.gov/genomes/all/GCF/000/442/705/GCF_000442705.1_EG5
Plants	Monocots	Banana family	mus	Musa acuminata (wild Malaysian banana)	ftp://ftp.ncbi.nlm.nih.gov/genomes/all/GCF/000/313/855/GCF_000313855.2_ASM31385v2
Plants	Basal Magnoliophyta	Amborella family	atr	Amborella trichopoda	ftp://ftp.ncbi.nlm.nih.gov/genomes/all/GCF/000/471/905/GCF_000471905.2_AMTR1.0
Plants	Ferns	Ferns	smo	Selaginella moellendorffii	ftp://ftp.ncbi.nlm.nih.gov/genomes/all/GCF/000/143/415/GCF_000143415.4_v1.0
Plants	Mosses	Mosses	ppp	Physcomitrella patens subsp. patens	ftp://ftp.ncbi.nlm.nih.gov/genomes/all/GCF/000/002/425/GCF_000002425.4_Phypa_V3
Plants	Green algae	Green algae	cre	Chlamydomonas reinhardtii	ftp://ftp.ncbi.nlm.nih.gov/genomes/all/GCF/000/002/595/GCF_000002595.1_v3.0
Plants	Green algae	Green algae	vcn	Volvox carteri f. nagariensis	ftp://ftp.ncbi.nlm.nih.gov/genomes/all/GCF/000/143/455/GCF_000143455.1_v1.0
Plants	Green algae	Green algae	olu	Ostreococcus lucimarinus	ftp://ftp.ncbi.nlm.nih.gov/genomes/all/GCF/000/092/065/GCF_000092065.1_ASM9206v1
Plants	Green algae	Green algae	ota	Ostreococcus tauri	ftp://ftp.ncbi.nlm.nih.gov/genomes/all/GCF/000/214/015/GCF_000214015.3_version_140606
Plants	Green algae	Green algae	bpg	Bathycoccus prasinos	ftp://ftp.ncbi.nih.gov/refseq/release/plant/
Plants	Green algae	Green algae	mis	Micromonas sp. RCC299	ftp://ftp.ncbi.nlm.nih.gov/genomes/all/GCF/000/090/985/GCF_000090985.2_ASM9098v2
Plants	Green algae	Green algae	mpp	Micromonas pusilla	ftp://ftp.ncbi.nlm.nih.gov/genomes/all/GCF/000/151/265/GCF_000151265.2_Micromonas_pusilla_CCMP1545_v2.0
Plants	Green algae	Green algae	csl	Coccomyxa subellipsoidea	ftp://ftp.ncbi.nlm.nih.gov/genomes/all/GCF/000/258/705/GCF_000258705.1_Coccomyxa_subellipsoidae_v2.0
Plants	Green algae	Green algae	cvr	Chlorella variabilis	ftp://ftp.ncbi.nlm.nih.gov/genomes/all/GCF/000/147/415/GCF_000147415.1_v_1.0
Plants	Green algae	Green algae	apro	Auxenochlorella protothecoides	ftp://ftp.ncbi.nlm.nih.gov/genomes/all/GCF/000/733/215/GCF_000733215.1_ASM73321v1
Plants	Red algae	Red algae	cme	Cyanidioschyzon merolae	ftp://ftp.ncbi.nlm.nih.gov/genomes/all/GCF/000/091/205/GCF_000091205.1_ASM9120v1
Plants	Red algae	Red algae	gsl	Galdieria sulphuraria	ftp://ftp.ncbi.nlm.nih.gov/genomes/all/GCF/000/341/285/GCF_000341285.1_ASM34128v1
Plants	Red algae	Red algae	ccp	Chondrus crispus (carragheen)	ftp://ftp.ncbi.nlm.nih.gov/genomes/all/GCF/000/350/225/GCF_000350225.1_ASM35022v2
Fungi	Ascomycetes	Saccharomycetes	sce	Saccharomyces cerevisiae (budding yeast)	ftp://ftp.ncbi.nlm.nih.gov/genomes/all/GCF/000/146/045/GCF_000146045.2_R64
Fungi	Ascomycetes	Saccharomycetes	ago	Ashbya gossypii (Eremothecium gossypii)	ftp://ftp.ncbi.nlm.nih.gov/genomes/all/GCF/000/091/025/GCF_000091025.4_ASM9102v4
Fungi	Ascomycetes	Saccharomycetes	erc	Eremothecium cymbalariae	ftp://ftp.ncbi.nlm.nih.gov/genomes/all/GCF/000/235/365/GCF_000235365.1_ASM23536v1
Fungi	Ascomycetes	Saccharomycetes	kla	Kluyveromyces lactis	ftp://ftp.ncbi.nlm.nih.gov/genomes/all/GCF/000/002/515/GCF_000002515.2_ASM251v1
Fungi	Ascomycetes	Saccharomycetes	lth	Lachancea thermotolerans	ftp://ftp.ncbi.nlm.nih.gov/genomes/all/GCF/000/142/805/GCF_000142805.1_ASM14280v1
Fungi	Ascomycetes	Saccharomycetes	vpo	Vanderwaltozyma polyspora	ftp://ftp.ncbi.nlm.nih.gov/genomes/all/GCF/000/150/035/GCF_000150035.1_ASM15003v1
Fungi	Ascomycetes	Saccharomycetes	zro	Zygosaccharomyces rouxii	ftp://ftp.ncbi.nlm.nih.gov/genomes/all/GCF/000/026/365/GCF_000026365.1_ASM2636v1
Fungi	Ascomycetes	Saccharomycetes	cgr	Candida glabrata	ftp://ftp.ncbi.nlm.nih.gov/genomes/all/GCF/000/002/545/GCF_000002545.3_ASM254v2
Fungi	Ascomycetes	Saccharomycetes	ncs	Naumovozyma castellii	ftp://ftp.ncbi.nlm.nih.gov/genomes/all/GCF/000/237/345/GCF_000237345.1_ASM23734v1
Fungi	Ascomycetes	Saccharomycetes	ndi	Naumovozyma dairenensis	ftp://ftp.ncbi.nlm.nih.gov/genomes/all/GCF/000/227/115/GCF_000227115.2_ASM22711v2
Fungi	Ascomycetes	Saccharomycetes	tpf	Tetrapisispora phaffii	ftp://ftp.ncbi.nlm.nih.gov/genomes/all/GCF/000/236/905/GCF_000236905.1_ASM23690v1
Fungi	Ascomycetes	Saccharomycetes	tbl	Tetrapisispora blattae	ftp://ftp.ncbi.nlm.nih.gov/genomes/all/GCF/000/315/915/GCF_000315915.1_ASM31591v1
Fungi	Ascomycetes	Saccharomycetes	tdl	Torulaspora delbrueckii	ftp://ftp.ncbi.nlm.nih.gov/genomes/all/GCF/000/243/375/GCF_000243375.1_ASM24337v1
Fungi	Ascomycetes	Saccharomycetes	kaf	Kazachstania africana	ftp://ftp.ncbi.nlm.nih.gov/genomes/all/GCF/000/304/475/GCF_000304475.1_Ka_CBS2517
Fungi	Ascomycetes	Saccharomycetes	ppa	Komagataella phaffii	ftp://ftp.ncbi.nlm.nih.gov/genomes/all/GCF/000/027/005/GCF_000027005.1_ASM2700v1
Fungi	Ascomycetes	Saccharomycetes	dha	Debaryomyces hansenii	ftp://ftp.ncbi.nlm.nih.gov/genomes/all/GCF/000/006/445/GCF_000006445.2_ASM644v2
Fungi	Ascomycetes	Saccharomycetes	pic	Scheffersomyces stipitis	ftp://ftp.ncbi.nlm.nih.gov/genomes/all/GCF/000/209/165/GCF_000209165.1_ASM20916v1
Fungi	Ascomycetes	Saccharomycetes	pgu	Meyerozyma guilliermondii	ftp://ftp.ncbi.nlm.nih.gov/genomes/all/GCF/000/149/425/GCF_000149425.1_ASM14942v1
Fungi	Ascomycetes	Saccharomycetes	spaa	Spathaspora passalidarum	ftp://ftp.ncbi.nlm.nih.gov/genomes/all/GCF/000/223/485/GCF_000223485.1_Spathaspora_passalidarum_v2.0
Fungi	Ascomycetes	Saccharomycetes	lel	Lodderomyces elongisporus	ftp://ftp.ncbi.nlm.nih.gov/genomes/all/GCF/000/149/685/GCF_000149685.1_ASM14968v1
Fungi	Ascomycetes	Saccharomycetes	cal	Candida albicans	ftp://ftp.ncbi.nlm.nih.gov/genomes/all/GCF/000/182/965/GCF_000182965.3_ASM18296v3
Fungi	Ascomycetes	Saccharomycetes	ctp	Candida tropicalis	ftp://ftp.ncbi.nlm.nih.gov/genomes/all/GCF/000/006/335/GCF_000006335.3_ASM633v3
Fungi	Ascomycetes	Saccharomycetes	cot	Candida orthopsilosis	ftp://ftp.ncbi.nlm.nih.gov/genomes/all/GCF/000/315/875/GCF_000315875.1_ASM31587v1
Fungi	Ascomycetes	Saccharomycetes	cdu	Candida dubliniensis	ftp://ftp.ncbi.nlm.nih.gov/genomes/all/GCF/000/026/945/GCF_000026945.1_ASM2694v1
Fungi	Ascomycetes	Saccharomycetes	cten	Candida tenuis	ftp://ftp.ncbi.nlm.nih.gov/genomes/all/GCF/000/223/465/GCF_000223465.1_Candida_tenuis_v1.0
Fungi	Ascomycetes	Saccharomycetes	yli	Yarrowia lipolytica	ftp://ftp.ncbi.nlm.nih.gov/genomes/all/GCF/000/002/525/GCF_000002525.2_ASM252v1
Fungi	Ascomycetes	Saccharomycetes	clu	Clavispora lusitaniae	ftp://ftp.ncbi.nlm.nih.gov/genomes/all/GCF/000/003/835/GCF_000003835.1_ASM383v1
Fungi	Ascomycetes	Sordariomycetes	ncr	Neurospora crassa	ftp://ftp.ncbi.nlm.nih.gov/genomes/all/GCF/000/182/925/GCF_000182925.2_NC12
Fungi	Ascomycetes	Sordariomycetes	nte	Neurospora tetrasperma	ftp://ftp.ncbi.nlm.nih.gov/genomes/all/GCF/000/213/175/GCF_000213175.1_v2.0
Fungi	Ascomycetes	Sordariomycetes	smp	Sordaria macrospora	ftp://ftp.ncbi.nlm.nih.gov/genomes/all/GCF/000/182/805/GCF_000182805.2_ASM18280v2
Fungi	Ascomycetes	Sordariomycetes	pan	Podospora anserina	ftp://ftp.ncbi.nlm.nih.gov/genomes/all/GCF/000/226/545/GCF_000226545.1_ASM22654v1
Fungi	Ascomycetes	Sordariomycetes	ttt	Thielavia terrestris	ftp://ftp.ncbi.nlm.nih.gov/genomes/all/GCF/000/226/115/GCF_000226115.1_ASM22611v1
Fungi	Ascomycetes	Sordariomycetes	mtm	Myceliophthora thermophila	ftp://ftp.ncbi.nlm.nih.gov/genomes/all/GCF/000/226/095/GCF_000226095.1_ASM22609v1
Fungi	Ascomycetes	Sordariomycetes	cthr	Chaetomium thermophilum	ftp://ftp.ncbi.nlm.nih.gov/genomes/all/GCF/000/221/225/GCF_000221225.1_CTHT_3.0
Fungi	Ascomycetes	Sordariomycetes	mgr	Magnaporthe oryzae	ftp://ftp.ncbi.nlm.nih.gov/genomes/all/GCF/000/002/495/GCF_000002495.2_MG8
Fungi	Ascomycetes	Sordariomycetes	tmn	Phaeoacremonium minimum	ftp://ftp.ncbi.nlm.nih.gov/genomes/all/GCF/000/392/275/GCF_000392275.1_UCRPA7V03
Fungi	Ascomycetes	Sordariomycetes	fgr	Fusarium graminearum	ftp://ftp.ncbi.nlm.nih.gov/genomes/all/GCF/000/240/135/GCF_000240135.3_ASM24013v3
Fungi	Ascomycetes	Sordariomycetes	fpu	Fusarium pseudograminearum	ftp://ftp.ncbi.nlm.nih.gov/genomes/all/GCF/000/303/195/GCF_000303195.2_FP7
Fungi	Ascomycetes	Sordariomycetes	nhe	Nectria haematococca	ftp://ftp.ncbi.nlm.nih.gov/genomes/all/GCF/000/151/355/GCF_000151355.1_v2.0
Fungi	Ascomycetes	Sordariomycetes	tre	Trichoderma reesei	ftp://ftp.ncbi.nlm.nih.gov/genomes/all/GCF/000/167/675/GCF_000167675.1_v2.0
Fungi	Ascomycetes	Sordariomycetes	maw	Metarhizium acridum	ftp://ftp.ncbi.nlm.nih.gov/genomes/all/GCF/000/187/405/GCF_000187405.1_MetAcr_May2010
Fungi	Ascomycetes	Sordariomycetes	maj	Metarhizium robertsii	ftp://ftp.ncbi.nlm.nih.gov/genomes/all/GCF/000/187/425/GCF_000187425.2_MAA_2.0
Fungi	Ascomycetes	Sordariomycetes	cmt	Cordyceps militaris	ftp://ftp.ncbi.nlm.nih.gov/genomes/all/GCF/000/225/605/GCF_000225605.1_CmilitarisCM01_v01
Fungi	Ascomycetes	Sordariomycetes	val	Verticillium alfalfae	ftp://ftp.ncbi.nlm.nih.gov/genomes/all/GCF/000/150/825/GCF_000150825.1_ASM15082v1
Fungi	Ascomycetes	Sordariomycetes	vda	Verticillium dahliae	ftp://ftp.ncbi.nlm.nih.gov/genomes/all/GCF/000/150/675/GCF_000150675.1_ASM15067v2
Fungi	Ascomycetes	Sordariomycetes	ela	Eutypa lata	ftp://ftp.ncbi.nlm.nih.gov/genomes/all/GCA/000/349/385/GCA_000349385.1_UCREL1V03
Fungi	Ascomycetes	Leotiomycetes	ssl	Sclerotinia sclerotiorum	ftp://ftp.ncbi.nlm.nih.gov/genomes/all/GCF/000/146/945/GCF_000146945.2_ASM14694v2
Fungi	Ascomycetes	Leotiomycetes	bfu	Botrytis cinerea	ftp://ftp.ncbi.nlm.nih.gov/genomes/all/GCF/000/143/535/GCF_000143535.2_ASM14353v4
Fungi	Ascomycetes	Leotiomycetes	mbe	Marssonina brunnea	ftp://ftp.ncbi.nlm.nih.gov/genomes/all/GCF/000/298/775/GCF_000298775.1_ASM29877v1
Fungi	Ascomycetes	Eurotiomycetes	ani	Aspergillus nidulans	ftp://ftp.ncbi.nlm.nih.gov/genomes/all/GCF/000/149/205/GCF_000149205.2_ASM14920v2
Fungi	Ascomycetes	Eurotiomycetes	afm	Aspergillus fumigatus	ftp://ftp.ncbi.nlm.nih.gov/genomes/all/GCF/000/002/655/GCF_000002655.1_ASM265v1
Fungi	Ascomycetes	Eurotiomycetes	aor	Aspergillus oryzae	ftp://ftp.ncbi.nlm.nih.gov/genomes/all/GCF/000/184/455/GCF_000184455.2_ASM18445v3
Fungi	Ascomycetes	Eurotiomycetes	ang	Aspergillus niger	ftp://ftp.ncbi.nlm.nih.gov/genomes/all/GCF/000/002/855/GCF_000002855.3_ASM285v2
Fungi	Ascomycetes	Eurotiomycetes	afv	Aspergillus flavus	ftp://ftp.ncbi.nlm.nih.gov/genomes/all/GCF/000/006/275/GCF_000006275.2_JCVI-afl1-v2.0
Fungi	Ascomycetes	Eurotiomycetes	act	Aspergillus clavatus	ftp://ftp.ncbi.nlm.nih.gov/genomes/all/GCF/000/002/715/GCF_000002715.2_ASM271v1
Fungi	Ascomycetes	Eurotiomycetes	nfi	Neosartorya fischeri	ftp://ftp.ncbi.nlm.nih.gov/genomes/all/GCF/000/149/645/GCF_000149645.1_ASM14964v1
Fungi	Ascomycetes	Eurotiomycetes	pcs	Penicillium rubens	ftp://ftp.ncbi.nlm.nih.gov/genomes/all/GCF/000/226/395/GCF_000226395.1_PenChr_Nov2007
Fungi	Ascomycetes	Eurotiomycetes	cim	Coccidioides immitis	ftp://ftp.ncbi.nlm.nih.gov/genomes/all/GCF/000/149/335/GCF_000149335.2_ASM14933v2
Fungi	Ascomycetes	Eurotiomycetes	cpw	Coccidioides posadasii	ftp://ftp.ncbi.nlm.nih.gov/genomes/all/GCF/000/151/335/GCF_000151335.2_JCVI-cpa1-1.0
Fungi	Ascomycetes	Eurotiomycetes	pbl	Paracoccidioides lutzii Pb01	ftp://ftp.ncbi.nlm.nih.gov/genomes/all/GCF/000/150/705/GCF_000150705.2_Paracocci_br_Pb01_V2
Fungi	Ascomycetes	Eurotiomycetes	pbn	Paracoccidioides brasiliensis Pb18	ftp://ftp.ncbi.nlm.nih.gov/genomes/all/GCF/000/150/735/GCF_000150735.1_Paracocci_br_Pb18_V2
Fungi	Ascomycetes	Eurotiomycetes	ure	Uncinocarpus reesii	ftp://ftp.ncbi.nlm.nih.gov/genomes/all/GCF/000/003/515/GCF_000003515.1_ASM351v2
Fungi	Ascomycetes	Eurotiomycetes	abe	Arthroderma benhamiae	ftp://ftp.ncbi.nlm.nih.gov/genomes/all/GCF/000/151/125/GCF_000151125.1_ASM15112v2
Fungi	Ascomycetes	Eurotiomycetes	tve	Trichophyton verrucosum	ftp://ftp.ncbi.nlm.nih.gov/genomes/all/GCF/000/151/505/GCF_000151505.1_ASM15150v1
Fungi	Ascomycetes	Eurotiomycetes	aje	Histoplasma capsulatum	ftp://ftp.ncbi.nlm.nih.gov/genomes/all/GCF/000/149/585/GCF_000149585.1_ASM14958v1
Fungi	Ascomycetes	Dothideomycetes	pno	Parastagonospora nodorum	ftp://ftp.ncbi.nlm.nih.gov/genomes/all/GCF/000/146/915/GCF_000146915.1_ASM14691v2
Fungi	Ascomycetes	Dothideomycetes	pte	Pyrenophora teres	ftp://ftp.ncbi.nlm.nih.gov/genomes/all/GCA/000/166/005/GCA_000166005.1_PyrTer_1.0
Fungi	Ascomycetes	Dothideomycetes	bze	Bipolaris zeicola	ftp://ftp.ncbi.nlm.nih.gov/genomes/all/GCF/000/523/435/GCF_000523435.1_Cochliobolus_carbonum_v1.0
Fungi	Ascomycetes	Dothideomycetes	bsc	Bipolaris sorokiniana	ftp://ftp.ncbi.nlm.nih.gov/genomes/all/GCF/000/338/995/GCF_000338995.1_Cocsa1
Fungi	Ascomycetes	Dothideomycetes	bor	Bipolaris oryzae	ftp://ftp.ncbi.nlm.nih.gov/genomes/all/GCF/000/523/455/GCF_000523455.1_Cochliobolus_miyabeanus_v1.0
Fungi	Ascomycetes	Dothideomycetes	ztr	Zymoseptoria tritici	ftp://ftp.ncbi.nlm.nih.gov/genomes/all/GCF/000/219/625/GCF_000219625.1_MYCGR_v2.0
Fungi	Ascomycetes	Dothideomycetes	pfj	Pseudocercospora fijiensis	ftp://ftp.ncbi.nlm.nih.gov/genomes/all/GCF/000/340/215/GCF_000340215.1_Mycfi2
Fungi	Ascomycetes	Dothideomycetes	bcom	Baudoinia panamericana	ftp://ftp.ncbi.nlm.nih.gov/genomes/all/GCF/000/338/955/GCF_000338955.1_Bauco1
Fungi	Ascomycetes	Dothideomycetes	npa	Neofusicoccum parvum	ftp://ftp.ncbi.nlm.nih.gov/genomes/all/GCF/000/385/595/GCF_000385595.1_UCRNP2V3
Fungi	Ascomycetes	Pezizomycetes	tml	Tuber melanosporum	ftp://ftp.ncbi.nlm.nih.gov/genomes/all/GCF/000/151/645/GCF_000151645.1_ASM15164v1
Fungi	Ascomycetes	Schizosaccharomycetes	spo	Schizosaccharomyces pombe (fission yeast)	ftp://ftp.ncbi.nlm.nih.gov/genomes/all/GCF/000/002/945/GCF_000002945.1_ASM294v2
Fungi	Basidiomycetes	Basidiomycetes	cne	Cryptococcus neoformans JEC21	ftp://ftp.ncbi.nlm.nih.gov/genomes/all/GCF/000/091/045/GCF_000091045.1_ASM9104v1
Fungi	Basidiomycetes	Basidiomycetes	cnb	Cryptococcus neoformans B-3501A	ftp://ftp.ncbi.nlm.nih.gov/genomes/all/GCF/000/149/385/GCF_000149385.1_ASM14938v1
Fungi	Basidiomycetes	Basidiomycetes	cgi	Cryptococcus gattii	ftp://ftp.ncbi.nlm.nih.gov/genomes/all/GCF/000/185/945/GCF_000185945.1_ASM18594v1
Fungi	Basidiomycetes	Basidiomycetes	tms	Tremella mesenterica	ftp://ftp.ncbi.nlm.nih.gov/genomes/all/GCF/000/271/645/GCF_000271645.1_Treme1
Fungi	Basidiomycetes	Basidiomycetes	ppl	Postia placenta	ftp://ftp.ncbi.nlm.nih.gov/genomes/all/GCA/000/006/255/GCA_000006255.1_Postia_placenta_V1.0
Fungi	Basidiomycetes	Basidiomycetes	dsq	Dichomitus squalens	ftp://ftp.ncbi.nlm.nih.gov/genomes/all/GCF/000/275/845/GCF_000275845.1_Dichomitus_squalens_v1.0
Fungi	Basidiomycetes	Basidiomycetes	pco	Phanerochaete carnosa	ftp://ftp.ncbi.nlm.nih.gov/genomes/all/GCF/000/300/595/GCF_000300595.1_Phanerochaete_carnosa_HHB-10118-Sp_v1.0
Fungi	Basidiomycetes	Basidiomycetes	shs	Stereum hirsutum	ftp://ftp.ncbi.nlm.nih.gov/genomes/all/GCF/000/264/905/GCF_000264905.1_Stehi1
Fungi	Basidiomycetes	Basidiomycetes	hir	Heterobasidion irregulare	ftp://ftp.ncbi.nlm.nih.gov/genomes/all/GCF/000/320/585/GCF_000320585.1_Heterobasidion_irregulare_v2.0
Fungi	Basidiomycetes	Basidiomycetes	psq	Punctularia strigosozonata	ftp://ftp.ncbi.nlm.nih.gov/genomes/all/GCF/000/264/995/GCF_000264995.1_Punctularia_strigosozonata_v1.0
Fungi	Basidiomycetes	Basidiomycetes	adl	Auricularia subglabra	ftp://ftp.ncbi.nlm.nih.gov/genomes/all/GCA/000/265/015/GCA_000265015.1_Auricularia_subglabra_SS-5_V1.0
Fungi	Basidiomycetes	Basidiomycetes	fme	Fomitiporia mediterranea	ftp://ftp.ncbi.nlm.nih.gov/genomes/all/GCF/000/271/605/GCF_000271605.1_Fomme1
Fungi	Basidiomycetes	Basidiomycetes	gtr	Gloeophyllum trabeum	ftp://ftp.ncbi.nlm.nih.gov/genomes/all/GCF/000/344/685/GCF_000344685.1_Glotr1_1
Fungi	Basidiomycetes	Basidiomycetes	lbc	Laccaria bicolor	ftp://ftp.ncbi.nlm.nih.gov/genomes/all/GCF/000/143/565/GCF_000143565.1_V1.0
Fungi	Basidiomycetes	Basidiomycetes	mpr	Moniliophthora perniciosa	ftp://ftp.ncbi.nlm.nih.gov/genomes/all/GCA/000/183/025/GCA_000183025.1_ASM18302v1
Fungi	Basidiomycetes	Basidiomycetes	mrr	Moniliophthora roreri	ftp://ftp.ncbi.nlm.nih.gov/genomes/all/GCA/000/488/995/GCA_000488995.1_M_roreri_MCA_2997_v1
Fungi	Basidiomycetes	Basidiomycetes	cci	Coprinopsis cinerea	ftp://ftp.ncbi.nlm.nih.gov/genomes/all/GCF/000/182/895/GCF_000182895.1_CC3
Fungi	Basidiomycetes	Basidiomycetes	scm	Schizophyllum commune	ftp://ftp.ncbi.nlm.nih.gov/genomes/all/GCF/000/143/185/GCF_000143185.1_v1.0
Fungi	Basidiomycetes	Basidiomycetes	abp	Agaricus bisporus var. burnettii JB137-S8	ftp://ftp.ncbi.nlm.nih.gov/genomes/all/GCF/000/300/555/GCF_000300555.1_Agabi_varbur_1
Fungi	Basidiomycetes	Basidiomycetes	abv	Agaricus bisporus var. bisporus H97	ftp://ftp.ncbi.nlm.nih.gov/genomes/all/GCF/000/300/575/GCF_000300575.1_Agabi_varbisH97_2
Fungi	Basidiomycetes	Basidiomycetes	cput	Coniophora puteana	ftp://ftp.ncbi.nlm.nih.gov/genomes/all/GCF/000/271/625/GCF_000271625.1_Conpu1
Fungi	Basidiomycetes	Basidiomycetes	sla	Serpula lacrymans	ftp://ftp.ncbi.nlm.nih.gov/genomes/all/GCF/000/218/685/GCF_000218685.1_v1.0
Fungi	Basidiomycetes	Basidiomycetes	wse	Wallemia sebi	ftp://ftp.ncbi.nlm.nih.gov/genomes/all/GCF/000/263/375/GCF_000263375.1_Wallemia_sebi_v1.0
Fungi	Basidiomycetes	Basidiomycetes	wic	Wallemia ichthyophaga	ftp://ftp.ncbi.nlm.nih.gov/genomes/all/GCF/000/400/465/GCF_000400465.1_Wallemia_ichthyophaga_version_1.0
Fungi	Basidiomycetes	Basidiomycetes	uma	Ustilago maydis	ftp://ftp.ncbi.nlm.nih.gov/genomes/all/GCF/000/328/475/GCF_000328475.2_Umaydis521_2.0
Fungi	Basidiomycetes	Basidiomycetes	pfp	Pseudozyma flocculosa	ftp://ftp.ncbi.nlm.nih.gov/genomes/all/GCF/000/417/875/GCF_000417875.1_Pflocc_1.0
Fungi	Basidiomycetes	Basidiomycetes	mgl	Malassezia globosa	ftp://ftp.ncbi.nlm.nih.gov/genomes/all/GCF/000/181/695/GCF_000181695.1_ASM18169v1
Fungi	Basidiomycetes	Basidiomycetes	pgr	Puccinia graminis	ftp://ftp.ncbi.nlm.nih.gov/genomes/all/GCF/000/149/925/GCF_000149925.1_ASM14992v1
Fungi	Basidiomycetes	Basidiomycetes	mlr	Melampsora larici-populina	ftp://ftp.ncbi.nlm.nih.gov/genomes/all/GCF/000/204/055/GCF_000204055.1_v1.0
Fungi	Microsporidians	Microsporidians	ecu	Encephalitozoon cuniculi	ftp://ftp.ncbi.nlm.nih.gov/genomes/all/GCF/000/091/225/GCF_000091225.1_ASM9122v1
Fungi	Microsporidians	Microsporidians	ein	Encephalitozoon intestinalis	ftp://ftp.ncbi.nlm.nih.gov/genomes/all/GCF/000/146/465/GCF_000146465.1_ASM14646v1
Fungi	Microsporidians	Microsporidians	ehe	Encephalitozoon hellem	ftp://ftp.ncbi.nlm.nih.gov/genomes/all/GCF/000/277/815/GCF_000277815.2_ASM27781v3
Fungi	Microsporidians	Microsporidians	ero	Encephalitozoon romaleae	ftp://ftp.ncbi.nlm.nih.gov/genomes/all/GCF/000/280/035/GCF_000280035.1_ASM28003v2
Fungi	Microsporidians	Microsporidians	nce	Nosema ceranae	ftp://ftp.ncbi.nlm.nih.gov/genomes/all/GCA/000/182/985/GCA_000182985.1_ASM18298v1
Protists	Choanoflagellates	Choanoflagellates	mbr	Monosiga brevicollis	ftp://ftp.ncbi.nlm.nih.gov/genomes/all/GCF/000/002/865/GCF_000002865.3_V1.0
Protists	Choanoflagellates	Choanoflagellates	sre	Salpingoeca rosetta	ftp://ftp.ncbi.nlm.nih.gov/genomes/all/GCF/000/188/695/GCF_000188695.1_Proterospongia_sp_ATCC50818
Protists	Amoebozoa	Dictyostelium	ddi	Dictyostelium discoideum (cellular slime mold)	ftp://ftp.ncbi.nlm.nih.gov/genomes/all/GCF/000/004/695/GCF_000004695.1_dicty_2.7
Protists	Amoebozoa	Dictyostelium	dpp	Dictyostelium purpureum (cellular slime mold)	ftp://ftp.ncbi.nlm.nih.gov/genomes/all/GCF/000/190/715/GCF_000190715.1_v1.0
Protists	Amoebozoa	Dictyostelium	dfa	Dictyostelium fasciculatum (cellular slime mold)	ftp://ftp.ncbi.nlm.nih.gov/genomes/all/GCF/000/203/815/GCF_000203815.1_DFas_2.0
Protists	Amoebozoa	Entamoeba	ehi	Entamoeba histolytica	ftp://ftp.ncbi.nlm.nih.gov/genomes/all/GCF/000/208/925/GCF_000208925.1_JCVI_ESG2_1.0
Protists	Amoebozoa	Entamoeba	edi	Entamoeba dispar	ftp://ftp.ncbi.nlm.nih.gov/genomes/all/GCF/000/209/125/GCF_000209125.1_JCVI_EDISG_1.0
Protists	Amoebozoa	Entamoeba	eiv	Entamoeba invadens	ftp://ftp.ncbi.nlm.nih.gov/genomes/all/GCF/000/330/505/GCF_000330505.1_EIA2_v2
Protists	Amoebozoa	Acanthamoeba	acan	Acanthamoeba castellanii	ftp://ftp.ncbi.nlm.nih.gov/genomes/all/GCF/000/313/135/GCF_000313135.1_Acastellanii.strNEFF_v1
Protists	Alveolates	Apicomplexans	pfa	Plasmodium falciparum 3D7	ftp://ftp.ncbi.nlm.nih.gov/genomes/all/GCF/000/002/765/GCF_000002765.4_ASM276v2
Protists	Alveolates	Apicomplexans	pfd	Plasmodium falciparum Dd2	http://www.broad.mit.edu/annotation/genome/plasmodium_falciparum_spp/MultiDownloads.html
Protists	Alveolates	Apicomplexans	pfh	Plasmodium falciparum HB3	http://www.broad.mit.edu/annotation/genome/plasmodium_falciparum_spp/MultiDownloads.html
Protists	Alveolates	Apicomplexans	pyo	Plasmodium yoelii	ftp://ftp.ncbi.nlm.nih.gov/genomes/all/GCF/900/002/385/GCF_900002385.1_PY17X01
Protists	Alveolates	Apicomplexans	pcb	Plasmodium chabaudi	ftp://ftp.ncbi.nlm.nih.gov/genomes/all/GCF/900/002/335/GCF_900002335.2_PCHAS01
Protists	Alveolates	Apicomplexans	pbe	Plasmodium berghei	ftp://ftp.ncbi.nlm.nih.gov/genomes/all/GCF/900/002/375/GCF_900002375.1_PBANKA01
Protists	Alveolates	Apicomplexans	pkn	Plasmodium knowlesi	ftp://ftp.ncbi.nlm.nih.gov/genomes/all/GCF/000/006/355/GCF_000006355.1_ASM635v1
Protists	Alveolates	Apicomplexans	pvx	Plasmodium vivax	ftp://ftp.ncbi.nlm.nih.gov/genomes/all/GCF/000/002/415/GCF_000002415.2_ASM241v2
Protists	Alveolates	Apicomplexans	pcy	Plasmodium cynomolgi	ftp://ftp.ncbi.nlm.nih.gov/genomes/all/GCF/000/321/355/GCF_000321355.1_PcynB_1.0
Protists	Alveolates	Apicomplexans	tan	Theileria annulata	ftp://ftp.ncbi.nlm.nih.gov/genomes/all/GCF/000/003/225/GCF_000003225.3_ASM322v1
Protists	Alveolates	Apicomplexans	tpv	Theileria parva	ftp://ftp.ncbi.nlm.nih.gov/genomes/all/GCF/000/165/365/GCF_000165365.1_ASM16536v1
Protists	Alveolates	Apicomplexans	tot	Theileria orientalis	ftp://ftp.ncbi.nlm.nih.gov/genomes/all/GCF/000/740/895/GCF_000740895.1_ASM74089v1
Protists	Alveolates	Apicomplexans	beq	Theileria equi	ftp://ftp.ncbi.nlm.nih.gov/genomes/all/GCF/000/342/415/GCF_000342415.1_JCVI-bewag-v1.1
Protists	Alveolates	Apicomplexans	bbo	Babesia bovis	ftp://ftp.ncbi.nlm.nih.gov/genomes/all/GCF/000/165/395/GCF_000165395.1_ASM16539v1
Protists	Alveolates	Apicomplexans	cpv	Cryptosporidium parvum	ftp://ftp.ncbi.nlm.nih.gov/genomes/all/GCF/000/165/345/GCF_000165345.1_ASM16534v1
Protists	Alveolates	Apicomplexans	cho	Cryptosporidium hominis	ftp://ftp.ncbi.nlm.nih.gov/genomes/all/GCF/000/006/425/GCF_000006425.1_ASM642v1
Protists	Alveolates	Apicomplexans	tgo	Toxoplasma gondii	ftp://ftp.ncbi.nlm.nih.gov/genomes/all/GCF/000/006/565/GCF_000006565.2_TGA4
Protists	Alveolates	Ciliates	tet	Tetrahymena thermophila	ftp://ftp.ncbi.nlm.nih.gov/genomes/all/GCF/000/189/635/GCF_000189635.1_JCVI-TTA1-2.2
Protists	Alveolates	Ciliates	ptm	Paramecium tetraurelia	ftp://ftp.ncbi.nlm.nih.gov/genomes/all/GCF/000/165/425/GCF_000165425.1_ASM16542v1
Protists	Stramenopiles	Diatoms	pti	Phaeodactylum tricornutum	ftp://ftp.ncbi.nlm.nih.gov/genomes/all/GCF/000/150/955/GCF_000150955.2_ASM15095v2
Protists	Stramenopiles	Diatoms	tps	Thalassiosira pseudonana	ftp://ftp.ncbi.nlm.nih.gov/genomes/all/GCF/000/149/405/GCF_000149405.2_ASM14940v2
Protists	Stramenopiles	Pelagophytes	aaf	Aureococcus anophagefferens	ftp://ftp.ncbi.nlm.nih.gov/genomes/all/GCF/000/186/865/GCF_000186865.1_v_1.0
Protists	Stramenopiles	Eustigmatophytes	ngd	Nannochloropsis gaditana	ftp://ftp.ncbi.nlm.nih.gov/genomes/all/GCF/000/240/725/GCF_000240725.1_ASM24072v1
Protists	Stramenopiles	Oomycetes	pif	Phytophthora infestans	ftp://ftp.ncbi.nlm.nih.gov/genomes/all/GCF/000/142/945/GCF_000142945.1_ASM14294v1
Protists	Stramenopiles	Oomycetes	psoj	Phytophthora sojae	ftp://ftp.ncbi.nlm.nih.gov/genomes/all/GCF/000/149/755/GCF_000149755.1_P.sojae_V3.0
Protists	Stramenopiles	Oomycetes	spar	Saprolegnia parasitica	ftp://ftp.ncbi.nlm.nih.gov/genomes/all/GCF/000/151/545/GCF_000151545.1_ASM15154v2
Protists	Haptophyta	Haptophyta	ehx	Emiliania huxleyi	ftp://ftp.ncbi.nlm.nih.gov/genomes/all/GCF/000/372/725/GCF_000372725.1_Emiliana_huxleyi_CCMP1516_main_genome_assembly_v1.0
Protists	Cryptomonads	Cryptomonads	gtt	Guillardia theta	ftp://ftp.ncbi.nlm.nih.gov/genomes/all/GCF/000/315/625/GCF_000315625.1_Guith1
Protists	Euglenozoa	Kinetoplasts	tbr	Trypanosoma brucei	ftp://ftp.ncbi.nlm.nih.gov/genomes/all/GCF/000/002/445/GCF_000002445.2_ASM244v1
Protists	Euglenozoa	Kinetoplasts	tcr	Trypanosoma cruzi	ftp://ftp.ncbi.nlm.nih.gov/genomes/all/GCF/000/209/065/GCF_000209065.1_ASM20906v1
Protists	Euglenozoa	Kinetoplasts	lma	Leishmania major	ftp://ftp.ncbi.nlm.nih.gov/genomes/all/GCF/000/002/725/GCF_000002725.2_ASM272v2
Protists	Euglenozoa	Kinetoplasts	lif	Leishmania infantum	ftp://ftp.ncbi.nlm.nih.gov/genomes/all/GCF/000/002/875/GCF_000002875.2_ASM287v2
Protists	Euglenozoa	Kinetoplasts	ldo	Leishmania donovani	ftp://ftp.ncbi.nlm.nih.gov/genomes/all/GCF/000/227/135/GCF_000227135.1_ASM22713v2
Protists	Euglenozoa	Kinetoplasts	lmi	Leishmania mexicana	ftp://ftp.ncbi.nlm.nih.gov/genomes/all/GCF/000/234/665/GCF_000234665.1_ASM23466v4
Protists	Euglenozoa	Kinetoplasts	lbz	Leishmania braziliensis	ftp://ftp.ncbi.nlm.nih.gov/genomes/all/GCF/000/002/845/GCF_000002845.2_ASM284v2
Protists	Heterolobosea	Amoeboflagellate	ngr	Naegleria gruberi	ftp://ftp.ncbi.nlm.nih.gov/genomes/all/GCF/000/004/985/GCF_000004985.1_V1.0
Protists	Parabasalids	Trichomonads	tva	Trichomonas vaginalis	ftp://ftp.ncbi.nlm.nih.gov/genomes/all/GCF/000/002/825/GCF_000002825.2_ASM282v1
Protists	Diplomonads	Diplomonads	gla	Giardia lamblia	ftp://ftp.ncbi.nlm.nih.gov/genomes/all/GCF/000/002/435/GCF_000002435.1_GL2
