# Supplementary material for: Genome-Wide Analysis of Whole Human Glycoside Hydrolases by Data-Driven Analysis in Silico
Source: Int J Mol Sci. 2019 Dec 13;20(24):6290. doi: 10.3390/ijms20246290 (PMC6940844; doi:10.3390/ijms20246290)
Supplement: Supplementary file 1 [file ijms-20-06290-s001.zip › ijms-660336 SI/Supplementary data 5.xlsx]

## Sheet: Sheet1
Supplementary Data 5. Accession number of the glycoside hydrolase and glycosyltransferase dataset (UniProt December, 2018).
Entry	Protein names	Status	Class
Q00973	Beta-1,4 N-acetylgalactosaminyltransferase 1 (EC 2.4.1.92) ((N-acetylneuraminyl)-galactosylglucosylceramide) (GM2/GD2 synthase) (GalNAc-T)	reviewed	1
Q8NHY0	Beta-1,4 N-acetylgalactosaminyltransferase 2 (EC 2.4.1.-) (Sd(a) beta-1,4-GalNAc transferase) (UDP-GalNAc:Neu5Aca2-3Galb-R b1,4-N-acetylgalactosaminyltransferase)	reviewed	1
Q5JQI0	NEU1 (NEU1 protein) (Sialidase 1 (Lysosomal sialidase), isoform CRA_a) (cDNA, FLJ93471, Homo sapiens sialidase 1 (lysosomal sialidase) (NEU1), mRNA)	unreviewed	1
Q99519	Sialidase-1 (EC 3.2.1.18) (Acetylneuraminyl hydrolase) (G9 sialidase) (Lysosomal sialidase) (N-acetyl-alpha-neuraminidase 1)	reviewed	1
Q86SG7	Lysozyme g-like protein 2 (EC 3.2.1.-)	reviewed	1
F5GZS6	4F2 cell-surface antigen heavy chain	unreviewed	1
J3KPF3	4F2 cell-surface antigen heavy chain (Solute carrier family 3 (Activators of dibasic and neutral amino acid transport), member 2, isoform CRA_a)	unreviewed	1
F5H0E2	4F2 cell-surface antigen heavy chain (Fragment)	unreviewed	1
A0A024R599	Solute carrier family 3 (Activators of dibasic and neutral amino acid transport), member 2, isoform CRA_e	unreviewed	1
B4E2Z3	cDNA FLJ54090, highly similar to 4F2 cell-surface antigen heavy chain	unreviewed	1
H0YFS2	4F2 cell-surface antigen heavy chain (Fragment)	unreviewed	1
F5GZI0	4F2 cell-surface antigen heavy chain	unreviewed	1
H0YFX4	4F2 cell-surface antigen heavy chain (Fragment)	unreviewed	1
F5H056	4F2 cell-surface antigen heavy chain (Fragment)	unreviewed	1
O96024	Beta-1,3-galactosyltransferase 4 (Beta-1,3-GalTase 4) (Beta3Gal-T4) (Beta3GalT4) (GalT4) (b3Gal-T4) (EC 2.4.1.62) (Gal-T2) (Ganglioside galactosyltransferase) (UDP-galactose:beta-N-acetyl-galactosamine-beta-1,3-galactosyltransferase)	reviewed	1
Q8N1E2	Lysozyme g-like protein 1 (EC 3.2.1.-)	reviewed	1
Q8N5D6	Globoside alpha-1,3-N-acetylgalactosaminyltransferase 1 (EC 2.4.1.-) (Forssman glycolipid synthase-like protein)	reviewed	1
P16442	Histo-blood group ABO system transferase (Fucosylglycoprotein 3-alpha-galactosyltransferase) (Fucosylglycoprotein alpha-N-acetylgalactosaminyltransferase) (Glycoprotein-fucosylgalactoside alpha-N-acetylgalactosaminyltransferase) (EC 2.4.1.40) (Glycoprotein-fucosylgalactoside alpha-galactosyltransferase) (EC 2.4.1.37) (Histo-blood group A transferase) (A transferase) (Histo-blood group B transfera…	reviewed	1
B3KR54	Sialidase 4, isoform CRA_b (cDNA FLJ33719 fis, clone BRAWH2009490, highly similar to Sialidase-4) (cDNA FLJ54457, highly similar to Sialidase-4)	unreviewed	1
Q9Y3R4	Sialidase-2 (EC 3.2.1.18) (Cytosolic sialidase) (N-acetyl-alpha-neuraminidase 2)	reviewed	1
Q8WWR8	Sialidase-4 (EC 3.2.1.18) (N-acetyl-alpha-neuraminidase 4)	reviewed	1
Q9UQ49	Sialidase-3 (EC 3.2.1.18) (Ganglioside sialidase) (Membrane sialidase) (N-acetyl-alpha-neuraminidase 3)	reviewed	1
Q9BVH7	Alpha-N-acetylgalactosaminide alpha-2,6-sialyltransferase 5 (EC 2.4.99.-) (GD1 alpha synthase) (GalNAc alpha-2,6-sialyltransferase V) (ST6GalNAc V) (ST6GalNAcV) (Sialyltransferase 7E) (SIAT7-E)	reviewed	1
Q969X2	Alpha-N-acetylgalactosaminide alpha-2,6-sialyltransferase 6 (EC 2.4.99.-) (GalNAc alpha-2,6-sialyltransferase VI) (ST6GalNAc VI) (ST6GalNAcVI) (hST6GalNAc VI) (Sialyltransferase 7F) (SIAT7-F)	reviewed	1
Q9BYG0	Lactosylceramide 1,3-N-acetyl-beta-D-glucosaminyltransferase (EC 2.4.1.206) (Lactotriaosylceramide synthase) (Lc(3)Cer synthase) (Lc3 synthase) (UDP-GlcNAc:beta-Gal beta-1,3-N-acetylglucosaminyltransferase 5) (BGnT-5) (Beta-1,3-Gn-T5) (Beta-1,3-N-acetylglucosaminyltransferase 5) (Beta3Gn-T5)	reviewed	1
Q9C0J1	N-acetyllactosaminide beta-1,3-N-acetylglucosaminyltransferase 4 (EC 2.4.1.149) (UDP-GlcNAc:betaGal beta-1,3-N-acetylglucosaminyltransferase 4) (BGnT-4) (Beta-1,3-Gn-T4) (Beta-1,3-N-acetylglucosaminyltransferase 4) (Beta3Gn-T4)	reviewed	1
Q9Y2A9	N-acetyllactosaminide beta-1,3-N-acetylglucosaminyltransferase 3 (EC 2.4.1.149) (Beta-1,3-galactosyl-O-glycosyl-glycoprotein beta-1,3-N-acetylglucosaminyltransferase) (EC 2.4.1.146) (Beta-1,3-galactosyltransferase 8) (Beta-1,3-GalTase 8) (Beta3Gal-T8) (Beta3GalT8) (b3Gal-T8) (Beta-3-Gx-T8) (Core 1 extending beta-1,3-N-acetylglucosaminyltransferase) (Core1-beta3GlcNAcT) (Transmembrane protein 3) (…	reviewed	1
Q8NFL0	UDP-GlcNAc:betaGal beta-1,3-N-acetylglucosaminyltransferase 7 (BGnT-7) (Beta-1,3-Gn-T7) (Beta-1,3-N-acetylglucosaminyltransferase 7) (Beta3Gn-T7) (EC 2.4.1.-)	reviewed	1
Q7Z7M8	UDP-GlcNAc:betaGal beta-1,3-N-acetylglucosaminyltransferase 8 (BGnT-8) (Beta-1,3-Gn-T8) (Beta-1,3-N-acetylglucosaminyltransferase 8) (Beta3Gn-T8) (EC 2.4.1.-)	reviewed	1
Q6ZMB0	Acetylgalactosaminyl-O-glycosyl-glycoprotein beta-1,3-N-acetylglucosaminyltransferase (EC 2.4.1.147) (Core 3 synthase) (UDP-GlcNAc:betaGal beta-1,3-N-acetylglucosaminyltransferase 6) (BGnT-6) (Beta-1,3-Gn-T6) (Beta-1,3-N-acetylglucosaminyltransferase 6) (Beta3Gn-T6)	reviewed	1
Q9UBQ6	Exostosin-like 2 (EC 2.4.1.223) (Alpha-1,4-N-acetylhexosaminyltransferase EXTL2) (Alpha-GalNAcT EXTL2) (EXT-related protein 2) (Glucuronyl-galactosyl-proteoglycan 4-alpha-N-acetylglucosaminyltransferase) [Cleaved into: Processed exostosin-like 2]	reviewed	1
Q3MUY2	Phosphatidylinositol N-acetylglucosaminyltransferase subunit Y (Phosphatidylinositol-glycan biosynthesis class Y protein) (PIG-Y)	reviewed	1
P22083	Alpha-(1,3)-fucosyltransferase 4 (EC 2.4.1.-) (ELAM-1 ligand fucosyltransferase) (Fucosyltransferase 4) (Fucosyltransferase IV) (Fuc-TIV) (FucT-IV) (Galactoside 3-L-fucosyltransferase)	reviewed	1
Q11130	Alpha-(1,3)-fucosyltransferase 7 (EC 2.4.1.-) (Fucosyltransferase 7) (Fucosyltransferase VII) (Fuc-TVII) (FucT-VII) (Galactoside 3-L-fucosyltransferase) (Selectin ligand synthase)	reviewed	1
Q9Y231	Alpha-(1,3)-fucosyltransferase 9 (EC 2.4.1.-) (Fucosyltransferase 9) (Fucosyltransferase IX) (Fuc-TIX) (FucT-IX) (Galactoside 3-L-fucosyltransferase)	reviewed	1
P51993	Alpha-(1,3)-fucosyltransferase 6 (EC 2.4.1.65) (Fucosyltransferase 6) (Fucosyltransferase VI) (Fuc-TVI) (FucT-VI) (Galactoside 3-L-fucosyltransferase)	reviewed	1
Q11128	Alpha-(1,3)-fucosyltransferase 5 (EC 2.4.1.65) (Fucosyltransferase 5) (Fucosyltransferase V) (Fuc-TV) (FucT-V) (Galactoside 3-L-fucosyltransferase)	reviewed	1
P21217	Galactoside 3(4)-L-fucosyltransferase (EC 2.4.1.65) (Blood group Lewis alpha-4-fucosyltransferase) (Lewis FT) (Fucosyltransferase 3) (Fucosyltransferase III) (FucT-III)	reviewed	1
Q6L9W6	Beta-1,4-N-acetylgalactosaminyltransferase 3 (B4GalNAcT3) (Beta4GalNAc-T3) (Beta4GalNAcT3) (EC 2.4.1.244) (Beta-1,4-N-acetylgalactosaminyltransferase III) (N-acetyl-beta-glucosaminyl-glycoprotein 4-beta-N-acetylgalactosaminyltransferase 2) (NGalNAc-T2)	reviewed	1
Q76KP1	N-acetyl-beta-glucosaminyl-glycoprotein 4-beta-N-acetylgalactosaminyltransferase 1 (NGalNAc-T1) (EC 2.4.1.244) (Beta-1,4-N-acetylgalactosaminyltransferase IV) (Beta4GalNAc-T4) (Beta4GalNAcT4)	reviewed	1
Q16842	CMP-N-acetylneuraminate-beta-galactosamide-alpha-2,3-sialyltransferase 2 (Alpha 2,3-ST 2) (Beta-galactoside alpha-2,3-sialyltransferase 2) (EC 2.4.99.4) (Gal-NAc6S) (Gal-beta-1,3-GalNAc-alpha-2,3-sialyltransferase) (ST3Gal II) (ST3GalII) (ST3GalA.2) (Sialyltransferase 4B) (SIAT4-B)	reviewed	1
Q11203	CMP-N-acetylneuraminate-beta-1,4-galactoside alpha-2,3-sialyltransferase (EC 2.4.99.6) (Beta-galactoside alpha-2,3-sialyltransferase 3) (Alpha 2,3-ST 3) (Gal beta-1,3(4) GlcNAc alpha-2,3 sialyltransferase) (N-acetyllactosaminide alpha-2,3-sialyltransferase) (ST3Gal III) (ST3GalIII) (ST3N) (Sialyltransferase 6)	reviewed	1
Q11201	CMP-N-acetylneuraminate-beta-galactosamide-alpha-2,3-sialyltransferase 1 (Alpha 2,3-ST 1) (Beta-galactoside alpha-2,3-sialyltransferase 1) (EC 2.4.99.4) (Gal-NAc6S) (Gal-beta-1,3-GalNAc-alpha-2,3-sialyltransferase) (SIATFL) (ST3Gal I) (ST3GalI) (ST3GalA.1) (ST3O) (Sialyltransferase 4A) (SIAT4-A)	reviewed	1
Q11206	CMP-N-acetylneuraminate-beta-galactosamide-alpha-2,3-sialyltransferase 4 (Alpha 2,3-ST 4) (Beta-galactoside alpha-2,3-sialyltransferase 4) (EC 2.4.99.2) (EC 2.4.99.4) (Alpha 2,3-sialyltransferase IV) (Gal-NAc6S) (Gal-beta-1,4-GalNAc-alpha-2,3-sialyltransferase) (SAT-3) (ST-4) (ST3Gal IV) (ST3GalIV) (ST3GalA.2) (STZ) (Sialyltransferase 4C) (SIAT4-C)	reviewed	1
Q9UNP4	Lactosylceramide alpha-2,3-sialyltransferase (EC 2.4.99.9) (CMP-NeuAc:lactosylceramide alpha-2,3-sialyltransferase) (Ganglioside GM3 synthase) (ST3Gal V) (ST3GalV) (Sialyltransferase 9)	reviewed	1
Q9UJ37	Alpha-N-acetylgalactosaminide alpha-2,6-sialyltransferase 2 (EC 2.4.99.3) (GalNAc alpha-2,6-sialyltransferase II) (ST6GalNAc II) (ST6GalNAcII) (SThM) (Sialyltransferase 7B) (SIAT7-B)	reviewed	1
Q9Y274	Type 2 lactosamine alpha-2,3-sialyltransferase (EC 2.4.99.-) (CMP-NeuAc:beta-galactoside alpha-2,3-sialyltransferase VI) (ST3Gal VI) (ST3GalVI) (Sialyltransferase 10)	reviewed	1
Q9NSC7	Alpha-N-acetylgalactosaminide alpha-2,6-sialyltransferase 1 (EC 2.4.99.3) (GalNAc alpha-2,6-sialyltransferase I) (ST6GalNAc I) (ST6GalNAcI) (Sialyltransferase 7A) (SIAT7-A)	reviewed	1
Q92187	CMP-N-acetylneuraminate-poly-alpha-2,8-sialyltransferase (EC 2.4.99.-) (Alpha-2,8-sialyltransferase 8D) (Polysialyltransferase-1) (Sialyltransferase 8D) (SIAT8-D) (Sialyltransferase St8Sia IV) (ST8SiaIV)	reviewed	1
O15466	Alpha-2,8-sialyltransferase 8E (EC 2.4.99.-) (Sialyltransferase 8E) (SIAT8-E) (Sialyltransferase St8Sia V) (ST8SiaV)	reviewed	1
Q92186	Alpha-2,8-sialyltransferase 8B (EC 2.4.99.-) (Sialyltransferase 8B) (SIAT8-B) (Sialyltransferase St8Sia II) (ST8SiaII) (Sialyltransferase X) (STX)	reviewed	1
O43173	Sia-alpha-2,3-Gal-beta-1,4-GlcNAc-R:alpha 2,8-sialyltransferase (EC 2.4.99.-) (Alpha-2,8-sialyltransferase 8C) (Alpha-2,8-sialyltransferase III) (ST8 alpha-N-acetyl-neuraminide alpha-2,8-sialyltransferase 3) (Sialyltransferase 8C) (SIAT8-C) (Sialyltransferase St8Sia III) (ST8SiaIII)	reviewed	1
Q92185	Alpha-N-acetylneuraminide alpha-2,8-sialyltransferase (EC 2.4.99.8) (Alpha-2,8-sialyltransferase 8A) (Ganglioside GD3 synthase) (Ganglioside GT3 synthase) (Sialyltransferase 8A) (SIAT8-A) (Sialyltransferase St8Sia I) (ST8SiaI)	reviewed	1
P61647	Alpha-2,8-sialyltransferase 8F (EC 2.4.99.-) (Sialyltransferase 8F) (SIAT8-F) (Sialyltransferase St8Sia VI) (ST8SiaVI)	reviewed	1
Q8NDV1	Alpha-N-acetylgalactosaminide alpha-2,6-sialyltransferase 3 (EC 2.4.99.7) (GalNAc alpha-2,6-sialyltransferase III) (ST6GalNAc III) (ST6GalNAcIII) (STY) (Sialyltransferase 7C) (SIAT7-C)	reviewed	1
Q9H4F1	Alpha-N-acetyl-neuraminyl-2,3-beta-galactosyl-1,3-N-acetyl-galactosaminide alpha-2,6-sialyltransferase (EC 2.4.99.7) (NeuAc-alpha-2,3-Gal-beta-1,3-GalNAc-alpha-2,6-sialyltransferase) (ST6GalNAc IV) (ST6GalNAcIV) (Sialyltransferase 3C) (SIAT3-C) (Sialyltransferase 7D) (SIAT7-D)	reviewed	1
Q68DE3	Basic helix-loop-helix domain-containing protein USF3 (Upstream transcription factor 3)	reviewed	1
B8ZZK1	Neutral and basic amino acid transport protein rBAT	unreviewed	1
A0A0S2Z4E1	Solute carrier family 3 (Cystine, dibasic and neutral amino acid transporters, activator of cystine, dibasic and neutral amino acid transport), member 1, isoform CRA_a (Solute carrier family 3 member 1 isoform 1) (Fragment)	unreviewed	1
A0A087X0R9	Neutral and basic amino acid transport protein rBAT	unreviewed	1
C9JBK3	Neutral and basic amino acid transport protein rBAT (Fragment)	unreviewed	1
B2R7X8	cDNA, FLJ93650, highly similar to Homo sapiens solute carrier family 3 (cystine, dibasic and neutral amino acid transporters, activator of cystine, dibasic and neutral amino acid transport), member 1...	unreviewed	1
B3KRN1	cDNA FLJ34613 fis, clone KIDNE2014184, highly similar to Neutral and basic amino acid transport protein rBAT	unreviewed	1
B8ZZP2	Neutral and basic amino acid transport protein rBAT	unreviewed	1
A0A0S2Z4D3	Solute carrier family 3 member 1 isoform 2	unreviewed	1
Q07837	Neutral and basic amino acid transport protein rBAT (NBAT) (D2h) (Solute carrier family 3 member 1) (b(0,+)-type amino acid transport protein)	reviewed	1
Q9Y2E5	Epididymis-specific alpha-mannosidase (EC 3.2.1.24) (Mannosidase alpha class 2B member 2)	reviewed	1
B4DTH9	cDNA FLJ53190, highly similar to Beta-glucuronidase	unreviewed	1
B2R6X2	Beta-glucuronidase (EC 3.2.1.31)	unreviewed	1
P08236	Beta-glucuronidase (EC 3.2.1.31) (Beta-G1)	reviewed	1
Q96F25	UDP-N-acetylglucosamine transferase subunit ALG14 homolog	reviewed	1
H7C115	Beta-galactosidase-1-like protein 3 (Fragment)	unreviewed	1
A0A024R3N9	Beta-galactosidase (EC 3.2.1.23)	unreviewed	1
Q8NCG3	cDNA FLJ90269 fis, clone NT2RM4001843, weakly similar to BETA-GALACTOSIDASE	unreviewed	1
Q8NCI6	Beta-galactosidase-1-like protein 3 (EC 3.2.1.-)	reviewed	1
Q8IW92	Beta-galactosidase-1-like protein 2 (EC 3.2.1.-)	reviewed	1
O75072	Fukutin (EC 2.4.2.-) (Fukuyama-type congenital muscular dystrophy protein) (Ribitol-5-phosphate transferase)	reviewed	1
Q8NAT1	Protein O-linked-mannose beta-1,4-N-acetylglucosaminyltransferase 2 (POMGnT2) (EC 2.4.1.312) (Extracellular O-linked N-acetylglucosamine transferase-like) (Glycosyltransferase-like domain-containing protein 2)	reviewed	1
Q5SRI9	Glycoprotein endo-alpha-1,2-mannosidase (Endo-alpha mannosidase) (Endomannosidase) (hEndo) (EC 3.2.1.130) (Mandaselin)	reviewed	1
Q5VSG8	Glycoprotein endo-alpha-1,2-mannosidase-like protein (EC 3.2.1.-)	reviewed	1
Q9NY97	N-acetyllactosaminide beta-1,3-N-acetylglucosaminyltransferase 2 (EC 2.4.1.149) (Beta-1,3-N-acetylglucosaminyltransferase 1) (BGnT-1) (Beta-1,3-Gn-T1) (Beta3Gn-T1) (Beta-1,3-galactosyltransferase 7) (Beta-1,3-GalTase 7) (Beta3Gal-T7) (Beta3GalT7) (b3Gal-T7) (Beta-3-Gx-T7) (UDP-Gal:beta-GlcNAc beta-1,3-galactosyltransferase 7) (UDP-GlcNAc:betaGal beta-1,3-N-acetylglucosaminyltransferase 2) (BGnT-2…	reviewed	1
O43505	Beta-1,4-glucuronyltransferase 1 (EC 2.4.1.-) (I-beta-1,3-N-acetylglucosaminyltransferase) (iGnT) (N-acetyllactosaminide beta-1,3-N-acetylglucosaminyltransferase) (Poly-N-acetyllactosamine extension enzyme) (UDP-GlcNAc:betaGal beta-1,3-N-acetylglucosaminyltransferase 1)	reviewed	1
G3V4M2	Galactocerebrosidase	unreviewed	1
G3V5E8	Galactocerebrosidase	unreviewed	1
A0A087WX10	Galactocerebrosidase (Fragment)	unreviewed	1
A0A0A0MQV0	Testis tissue sperm-binding protein Li 88E (Testis tissue sperm-binding protein Li 89A)	unreviewed	1
A0A024R6E8	Galactosylceramidase, isoform CRA_c	unreviewed	1
G3V255	Galactocerebrosidase	unreviewed	1
B4DFD1	cDNA FLJ51812, highly similar to Galactocerebrosidase	unreviewed	1
P54803	Galactocerebrosidase (GALCERase) (EC 3.2.1.46) (Galactocerebroside beta-galactosidase) (Galactosylceramidase) (Galactosylceramide beta-galactosidase)	reviewed	1
Q16880	2-hydroxyacylsphingosine 1-beta-galactosyltransferase (EC 2.4.1.47) (Ceramide UDP-galactosyltransferase) (Cerebroside synthase) (UDP-galactose-ceramide galactosyltransferase)	reviewed	1
Q6ZNI0	Beta-1,3-galactosyl-O-glycosyl-glycoprotein beta-1,6-N-acetylglucosaminyltransferase 7 (EC 2.4.1.-)	reviewed	1
Q9P109	Beta-1,3-galactosyl-O-glycosyl-glycoprotein beta-1,6-N-acetylglucosaminyltransferase 4 (EC 2.4.1.102) (Core 2-branching enzyme 3) (Core2-GlcNAc-transferase 3) (C2GnT3)	reviewed	1
Q02742	Beta-1,3-galactosyl-O-glycosyl-glycoprotein beta-1,6-N-acetylglucosaminyltransferase (EC 2.4.1.102) (Core 2-branching enzyme) (Core2-GlcNAc-transferase) (C2GNT) (Core 2 GNT)	reviewed	1
O95395	Beta-1,3-galactosyl-O-glycosyl-glycoprotein beta-1,6-N-acetylglucosaminyltransferase 3 (EC 2.4.1.102) (EC 2.4.1.148) (EC 2.4.1.150) (C2GnT-mucin type) (C2GnT-M) (hC2GnT-M) (Core 2/core 4 beta-1,6-N-acetylglucosaminyltransferase) (C2/4GnT)	reviewed	1
Q8N0V5	N-acetyllactosaminide beta-1,6-N-acetylglucosaminyl-transferase (N-acetylglucosaminyltransferase) (EC 2.4.1.150) (I-branching enzyme) (IGNT)	reviewed	1
Q09328	Alpha-1,6-mannosylglycoprotein 6-beta-N-acetylglucosaminyltransferase A (EC 2.4.1.155) (Alpha-mannoside beta-1,6-N-acetylglucosaminyltransferase V) (GlcNAc-T V) (GNT-V) (Mannoside acetylglucosaminyltransferase 5) (N-acetylglucosaminyl-transferase V) [Cleaved into: Secreted alpha-1,6-mannosylglycoprotein 6-beta-N-acetylglucosaminyltransferase A (Secreted beta-1,6-N-acetylglucosaminyltransferase V)…	reviewed	1
Q3V5L5	Alpha-1,6-mannosylglycoprotein 6-beta-N-acetylglucosaminyltransferase B (EC 2.4.1.-) (EC 2.4.1.155) (Alpha-mannoside beta-1,6-N-acetylglucosaminyltransferase B) (GlcNAc-T Vb) (GNT-Vb) (hGnTVb) (Mannoside acetylglucosaminyltransferase 5B) (N-acetylglucosaminyl-transferase Vb) (N-acetylglucosaminyltransferase IX) (GNT-IX)	reviewed	1
B4DQ98	cDNA FLJ55135, highly similar to Di-N-acetylchitobiase	unreviewed	1
B2RBF5	cDNA, FLJ95483, highly similar to Homo sapiens chitobiase, di-N-acetyl- (CTBS), mRNA	unreviewed	1
B3KQS3	cDNA PSEC0114 fis, clone NT2RP2006543, highly similar to DI-N-ACETYLCHITOBIASE	unreviewed	1
Q01459	Di-N-acetylchitobiase (EC 3.2.1.-)	reviewed	1
O95461	LARGE xylosyl- and glucuronyltransferase 1 (EC 2.4.-.-) (Acetylglucosaminyltransferase-like 1A) (Glycosyltransferase-like protein) [Includes: Xylosyltransferase LARGE (EC 2.4.2.-); Beta-1,3-glucuronyltransferase LARGE (EC 2.4.1.-)]	reviewed	1
Q8N3Y3	LARGE xylosyl- and glucuronyltransferase 2 (EC 2.4.-.-) (Glycosyltransferase-like 1B) [Includes: Xylosyltransferase LARGE2 (EC 2.4.2.-); Beta-1,3-glucuronyltransferase LARGE2 (EC 2.4.1.-)]	reviewed	1
Q2M1H9	Heparanase 2	unreviewed	1
D6RHG4	Heparanase	unreviewed	1
A0A024RDB8	Heparanase, isoform CRA_a	unreviewed	1
B3KQR6	cDNA PSEC0090 fis, clone PLACE1001300, highly similar to Heparanase	unreviewed	1
B2RBQ0	cDNA, FLJ95627, highly similar to Homo sapiens heparanase 2 (HPSE2), mRNA	unreviewed	1
B3KSN9	cDNA FLJ36718 fis, clone UTERU2010747, highly similar to Heparanase-2	unreviewed	1
A0A0A0MSB9	Inactive heparanase-2	unreviewed	1
E9PFG6	Heparanase (Fragment)	unreviewed	1
G3XL83	Hexosaminidase A (Fragment)	unreviewed	1
Q8WWQ2	Inactive heparanase-2 (Hpa2)	reviewed	1
Q9Y251	Heparanase (EC 3.2.1.166) (Endo-glucoronidase) (Heparanase-1) (Hpa1) [Cleaved into: Heparanase 8 kDa subunit; Heparanase 50 kDa subunit]	reviewed	1
Q9Y5Z6	Beta-1,3-galactosyltransferase 1 (Beta-1,3-GalTase 1) (Beta3Gal-T1) (Beta3GalT1) (EC 2.4.1.86) (UDP-galactose:beta-N-acetyl-glucosamine-beta-1,3-galactosyltransferase 1)	reviewed	1
Q9Y2C3	Beta-1,3-galactosyltransferase 5 (Beta-1,3-GalTase 5) (Beta3Gal-T5) (Beta3GalT5) (b3Gal-T5) (EC 2.4.1.-) (Beta-3-Gx-T5) (UDP-Gal:beta-GlcNAc beta-1,3-galactosyltransferase 5) (UDP-galactose:beta-N-acetylglucosamine beta-1,3-galactosyltransferase 5)	reviewed	1
Q9BRB3	Phosphatidylinositol N-acetylglucosaminyltransferase subunit Q (EC 2.4.1.198) (N-acetylglucosamyl transferase component GPI1) (Phosphatidylinositol-glycan biosynthesis class Q protein) (PIG-Q)	reviewed	1
Q96EU7	C1GALT1-specific chaperone 1 (C38H2-like protein 1) (C38H2-L1) (Core 1 beta1,3-galactosyltransferase 2) (C1Gal-T2) (C1GalT2) (Core 1 beta3-Gal-T2) (Core 1 beta3-galactosyltransferase-specific molecular chaperone)	reviewed	1
P19526	Galactoside 2-alpha-L-fucosyltransferase 1 (EC 2.4.1.344) (Alpha(1,2)FT 1) (Blood group H alpha 2-fucosyltransferase) (Fucosyltransferase 1) (GDP-L-fucose:beta-D-galactoside 2-alpha-L-fucosyltransferase 1)	reviewed	1
Q14442	Phosphatidylinositol N-acetylglucosaminyltransferase subunit H (EC 2.4.1.198) (Phosphatidylinositol-glycan biosynthesis class H protein) (PIG-H)	reviewed	1
A0A024R2X3	Hyaluronidase (EC 3.2.1.35) (Hyaluronoglucosaminidase)	unreviewed	1
Q5D1J4	Hyaluronidase (EC 3.2.1.35)	unreviewed	1
A0A024R2Y7	Hyaluronidase-3 (EC 3.2.1.35)	unreviewed	1
A0A024R2W8	Hyaluronidase (EC 3.2.1.35) (Hyaluronoglucosaminidase)	unreviewed	1
C9JB51	Hyaluronidase (EC 3.2.1.35) (Hyaluronoglucosaminidase) (Fragment)	unreviewed	1
B2R8P5	Hyaluronidase-3 (EC 3.2.1.35)	unreviewed	1
A0A024R300	Hyaluronidase (EC 3.2.1.35) (Hyaluronoglucosaminidase)	unreviewed	1
B3KUI5	Hyaluronidase (EC 3.2.1.35) (Hyaluronoglucosaminidase)	unreviewed	1
C9JBF5	Hyaluronidase (EC 3.2.1.35) (Hyaluronoglucosaminidase) (Fragment)	unreviewed	1
C9K016	Hyaluronidase (EC 3.2.1.35) (Hyaluronoglucosaminidase) (Fragment)	unreviewed	1
C9JSI7	Hyaluronidase (EC 3.2.1.35) (Hyaluronoglucosaminidase) (Fragment)	unreviewed	1
C9JSD1	Hyaluronidase (EC 3.2.1.35) (Hyaluronoglucosaminidase) (Fragment)	unreviewed	1
C9JRK1	Hyaluronidase (EC 3.2.1.35) (Hyaluronoglucosaminidase) (Fragment)	unreviewed	1
C9JB49	Hyaluronidase (EC 3.2.1.35) (Hyaluronoglucosaminidase) (Fragment)	unreviewed	1
A8K451	Hyaluronidase (EC 3.2.1.35) (Hyaluronoglucosaminidase)	unreviewed	1
F8WDH9	Hyaluronidase (EC 3.2.1.35) (Hyaluronoglucosaminidase)	unreviewed	1
A0A0S2Z3Q0	Hyaluronidase (EC 3.2.1.35) (Hyaluronoglucosaminidase) (Fragment)	unreviewed	1
Q5ZF00	Hyaluronidase (EC 3.2.1.35) (Hyaluronoglucosaminidase) (Fragment)	unreviewed	1
A4D0Y0	Hyaluronidase (EC 3.2.1.35) (Hyaluronoglucosaminidase)	unreviewed	1
P38567	Hyaluronidase PH-20 (Hyal-PH20) (EC 3.2.1.35) (Hyaluronoglucosaminidase PH-20) (Sperm adhesion molecule 1) (Sperm surface protein PH-20)	reviewed	1
Q12794	Hyaluronidase-1 (Hyal-1) (EC 3.2.1.35) (Hyaluronoglucosaminidase-1) (Lung carcinoma protein 1) (LuCa-1)	reviewed	1
Q12891	Hyaluronidase-2 (Hyal-2) (EC 3.2.1.35) (Hyaluronoglucosaminidase-2) (Lung carcinoma protein 2) (LuCa-2)	reviewed	1
Q2M3T9	Hyaluronidase-4 (Hyal-4) (EC 3.2.1.35) (Chondroitin sulfate endo-beta-N-acetylgalactosaminidase) (Chondroitin sulfate hydrolase) (CSHY) (Hyaluronoglucosaminidase-4)	reviewed	1
O43820	Hyaluronidase-3 (Hyal-3) (EC 3.2.1.35) (Hyaluronoglucosaminidase-3) (Lung carcinoma protein 3) (LuCa-3)	reviewed	1
A0PJZ3	Glucoside xylosyltransferase 2 (EC 2.4.2.42) (Glycosyltransferase 8 domain-containing protein 4)	reviewed	2
Q4G148	Glucoside xylosyltransferase 1 (EC 2.4.2.42) (Glycosyltransferase 8 domain-containing protein 3)	reviewed	2
Q6NSJ0	Myogenesis-regulating glycosidase (EC 3.2.1.-) (Uncharacterized family 31 glucosidase KIAA1161)	reviewed	2
Q8NBI6	Xyloside xylosyltransferase 1 (EC 2.4.2.n3) (UDP-xylose:alpha-xyloside alpha-1,3-xylosyltransferase)	reviewed	2
Q8NBL1	Protein O-glucosyltransferase 1 (EC 2.4.1.-) (CAP10-like 46 kDa protein) (hCLP46) (KTEL motif-containing protein 1) (Myelodysplastic syndromes relative protein) (O-glucosyltransferase Rumi homolog) (hRumi) (Protein O-xylosyltransferase POGLUT1) (EC 2.4.2.26)	reviewed	2
Q6P4F1	Alpha-(1,3)-fucosyltransferase 10 (EC 2.4.1.-) (Fucosyltransferase X) (Fuc-TX) (FucT-X) (Galactoside 3-L-fucosyltransferase 10) (Fucosyltransferase 10)	reviewed	2
Q8IZ52	Chondroitin sulfate synthase 2 (EC 2.4.1.175) (EC 2.4.1.226) (Chondroitin glucuronyltransferase 2) (Chondroitin-polymerizing factor) (ChPF) (Glucuronosyl-N-acetylgalactosaminyl-proteoglycan 4-beta-N-acetylgalactosaminyltransferase II) (N-acetylgalactosaminyl-proteoglycan 3-beta-glucuronosyltransferase II) (N-acetylgalactosaminyltransferase 2)	reviewed	2
Q9P2E5	Chondroitin sulfate glucuronyltransferase (EC 2.4.1.226) (CSGlcA-T) (Chondroitin glucuronyltransferase) (Chondroitin polymerizing factor 2) (ChPF-2) (Chondroitin synthase 3) (ChSy-3) (N-acetylgalactosaminyl-proteoglycan 3-beta-glucuronosyltransferase)	reviewed	2
Q9NP73	Putative bifunctional UDP-N-acetylglucosamine transferase and deubiquitinase ALG13 (EC 2.4.1.141) (EC 3.4.19.12) (Asparagine-linked glycosylation 13 homolog) (Glycosyltransferase 28 domain-containing protein 1) (UDP-N-acetylglucosamine transferase subunit ALG13 homolog)	reviewed	2
B5MDC5	cDNA FLJ52780, highly similar to Tissue alpha-L-fucosidase	unreviewed	2
Q7Z6V2	Plasma alpha-L-fucosidase (Fragment)	unreviewed	2
P04066	Tissue alpha-L-fucosidase (EC 3.2.1.51) (Alpha-L-fucosidase I) (Alpha-L-fucoside fucohydrolase 1) (Alpha-L-fucosidase 1)	reviewed	2
Q9BTY2	Plasma alpha-L-fucosidase (EC 3.2.1.51) (Alpha-L-fucoside fucohydrolase 2) (Alpha-L-fucosidase 2)	reviewed	2
Q86VD9	GPI mannosyltransferase 4 (EC 2.4.1.-) (GPI mannosyltransferase IV) (GPI-MT-IV) (Phosphatidylinositol-glycan biosynthesis class Z protein) (PIG-Z) (SMP3 homolog) (hSMP3)	reviewed	2
Q14769	Alpha-N-acetylglucosaminidase (N-acetylglucosaminidase, alpha-(Sanfilippo disease IIIB), isoform CRA_a)	unreviewed	2
A0A140VJE4	Testicular tissue protein Li 18	unreviewed	2
P54802	Alpha-N-acetylglucosaminidase (EC 3.2.1.50) (N-acetyl-alpha-glucosaminidase) (NAG) [Cleaved into: Alpha-N-acetylglucosaminidase 82 kDa form; Alpha-N-acetylglucosaminidase 77 kDa form]	reviewed	2
P15907	Beta-galactoside alpha-2,6-sialyltransferase 1 (Alpha 2,6-ST 1) (EC 2.4.99.1) (B-cell antigen CD75) (CMP-N-acetylneuraminate-beta-galactosamide-alpha-2,6-sialyltransferase 1) (ST6Gal I) (ST6GalI) (Sialyltransferase 1)	reviewed	2
Q96JF0	Beta-galactoside alpha-2,6-sialyltransferase 2 (Alpha 2,6-ST 2) (EC 2.4.99.1) (CMP-N-acetylneuraminate-beta-galactosamide-alpha-2,6-sialyltransferase 2) (ST6Gal II) (ST6GalII) (hST6Gal II) (Sialyltransferase 2)	reviewed	2
P0C6T2	Dolichyl-diphosphooligosaccharide--protein glycosyltransferase subunit 4	reviewed	2
B2R4C5	Lysozyme (EC 3.2.1.17)	unreviewed	2
Q6UWQ5	Lysozyme-like protein 1 (EC 3.2.1.17)	reviewed	2
O75951	Lysozyme-like protein 6 (EC 3.2.1.17)	reviewed	2
Q96KX0	Lysozyme-like protein 4 (Lysozyme-4)	reviewed	2
Q7Z4W2	Lysozyme-like protein 2 (Lysozyme-2) (EC 3.2.1.17)	reviewed	2
Q8IXA5	Sperm acrosome membrane-associated protein 3 (Cancer/testis antigen 54) (CT54) (Lysozyme-like acrosomal sperm-specific secretory protein ALLP-17) (Lysozyme-like protein 3) (Sperm lysozyme-like protein 1) (Sperm protein reactive with antisperm antibodies) (Sperm protein reactive with ASA) [Cleaved into: Sperm acrosome membrane-associated protein 3, membrane form; Sperm acrosome membrane-associated…	reviewed	2
Q96QH8	Sperm acrosome-associated protein 5 (EC 3.2.1.17) (Lysozyme-like protein 5) (Sperm-specific lysozyme-like protein X) (SLLP-X)	reviewed	2
P61626	Lysozyme C (EC 3.2.1.17) (1,4-beta-N-acetylmuramidase C)	reviewed	2
P00709	Alpha-lactalbumin (Lactose synthase B protein) (Lysozyme-like protein 7)	reviewed	2
Q09327	Beta-1,4-mannosyl-glycoprotein 4-beta-N-acetylglucosaminyltransferase (EC 2.4.1.144) (N-glycosyl-oligosaccharide-glycoprotein N-acetylglucosaminyltransferase III) (GNT-III) (GlcNAc-T III) (N-acetylglucosaminyltransferase III)	reviewed	2
B7ZMD7	Alpha-amylase (EC 3.2.1.1)	unreviewed	2
Q6NSB3	Alpha-amylase (EC 3.2.1.1) (Fragment)	unreviewed	2
Q53F26	Alpha-amylase (EC 3.2.1.1) (Fragment)	unreviewed	2
Q5T085	Alpha-amylase 1 (Fragment)	unreviewed	2
H7BZQ8	Pancreatic alpha-amylase (Fragment)	unreviewed	2
A0A024QYW2	HCG1992932, isoform CRA_a (Fragment)	unreviewed	2
Q5T084	Alpha-amylase 1 (Fragment)	unreviewed	2
C9JWK7	Alpha-amylase 2B (Fragment)	unreviewed	2
B7Z6Q5	Beta-galactosidase (EC 3.2.1.23)	unreviewed	2
E7EQ29	Beta-galactosidase	unreviewed	2
Q53G40	Beta-galactosidase (EC 3.2.1.23) (Fragment)	unreviewed	2
Q53H18	Beta-galactosidase (EC 3.2.1.23) (Fragment)	unreviewed	2
A0A140VJK0	Testicular tissue protein Li 74	unreviewed	2
B4DTH1	cDNA FLJ55394, highly similar to Homo sapiens galactosidase, beta 1-like (GLB1L), mRNA	unreviewed	2
B7Z5H9	cDNA FLJ53291, highly similar to Beta-galactosidase-related protein	unreviewed	2
B4DRS5	cDNA FLJ54665, highly similar to Homo sapiens galactosidase, beta 1-like (GLB1L), mRNA	unreviewed	2
A0A024R439	Galactosidase, beta 1-like, isoform CRA_a	unreviewed	2
C9JWX1	Beta-galactosidase (Fragment)	unreviewed	2
C9J4G9	Beta-galactosidase (Fragment)	unreviewed	2
C9J1Y9	Beta-galactosidase-1-like protein (Fragment)	unreviewed	2
C9JF15	Beta-galactosidase (Fragment)	unreviewed	2
C9J539	Beta-galactosidase (Fragment)	unreviewed	2
F8WF40	Beta-galactosidase	unreviewed	2
H7BZ46	Beta-galactosidase-1-like protein (Fragment)	unreviewed	2
Q6UWU2	Beta-galactosidase-1-like protein (EC 3.2.1.-)	reviewed	2
P16278	Beta-galactosidase (EC 3.2.1.23) (Acid beta-galactosidase) (Lactase) (Elastin receptor 1)	reviewed	2
B4DYH5	cDNA FLJ50094, highly similar to Beta klotho	unreviewed	2
Q49AQ7	KLB protein (Fragment)	unreviewed	2
B7ZL50	KLB protein	unreviewed	2
H0Y4E4	Lactase-phlorizin hydrolase (Fragment)	unreviewed	2
B3KUJ4	cDNA FLJ40030 fis, clone STOMA2009250, highly similar to Klotho	unreviewed	2
A0A087WWR5	Cytosolic beta-glucosidase	unreviewed	2
A8K9N1	Glucosidase, beta, acid 3 (Cytosolic) (Glucosidase, beta, acid 3 (Cytosolic), isoform CRA_b) (cDNA FLJ78196, highly similar to Homo sapiens glucosidase, beta, acid 3 (cytosolic) (GBA3), mRNA) (cDNA, FLJ93688, Homo sapiens glucosidase, beta, acid 3 (cytosolic) (GBA3), mRNA)	unreviewed	2
A0A087WTY7	Cytosolic beta-glucosidase	unreviewed	2
B7Z536	cDNA FLJ55639, highly similar to Cytosolic beta-glucosidase	unreviewed	2
Q86Z14	Beta-klotho (BKL) (BetaKlotho) (Klotho beta-like protein)	reviewed	2
Q9UEF7	Klotho (EC 3.2.1.31) [Cleaved into: Klotho peptide]	reviewed	2
Q6UWM7	Lactase-like protein (Klotho/lactase-phlorizin hydrolase-related protein)	reviewed	2
Q9H227	Cytosolic beta-glucosidase (EC 3.2.1.21) (Cytosolic beta-glucosidase-like protein 1)	reviewed	2
Q8NF51	FLJ00345 protein (Fragment)	unreviewed	2
Q32M88	Protein-glucosylgalactosylhydroxylysine glucosidase (EC 3.2.1.107) (Acid trehalase-like protein 1)	reviewed	2
Q56A80	IDUA protein (Fragment)	unreviewed	2
D6R9D5	Alpha-L-iduronidase (Fragment)	unreviewed	2
D3DVN7	Iduronidase, alpha-L-, isoform CRA_d	unreviewed	2
J9QQV7	Alpha-L-iduronidase (EC 3.2.1.76) (Fragment)	unreviewed	2
A8K701	cDNA FLJ77574, highly similar to Homo sapiens iduronidase, alpha-L- (IDUA), mRNA	unreviewed	2
D6REB5	Alpha-L-iduronidase	unreviewed	2
H0Y9B3	Alpha-L-iduronidase (Fragment)	unreviewed	2
D6RBD5	Alpha-L-iduronidase (Fragment)	unreviewed	2
H0Y9R9	Alpha-L-iduronidase (Fragment)	unreviewed	2
D3DVN8	Iduronidase, alpha-L-, isoform CRA_a	unreviewed	2
P35475	Alpha-L-iduronidase (EC 3.2.1.76)	reviewed	2
Q49A17	Polypeptide N-acetylgalactosaminyltransferase-like 6 (EC 2.4.1.41) (Polypeptide GalNAc transferase 17) (GalNAc-T17) (pp-GaNTase 17) (Protein-UDP acetylgalactosaminyltransferase 17) (Putative polypeptide N-acetylgalactosaminyltransferase 17) (UDP-GalNAc:polypeptide N-acetylgalactosaminyltransferase 17)	reviewed	2
Q9NY28	Probable polypeptide N-acetylgalactosaminyltransferase 8 (EC 2.4.1.41) (Polypeptide GalNAc transferase 8) (GalNAc-T8) (pp-GaNTase 8) (Protein-UDP acetylgalactosaminyltransferase 8) (UDP-GalNAc:polypeptide N-acetylgalactosaminyltransferase 8)	reviewed	2
Q10471	Polypeptide N-acetylgalactosaminyltransferase 2 (EC 2.4.1.41) (Polypeptide GalNAc transferase 2) (GalNAc-T2) (pp-GaNTase 2) (Protein-UDP acetylgalactosaminyltransferase 2) (UDP-GalNAc:polypeptide N-acetylgalactosaminyltransferase 2) [Cleaved into: Polypeptide N-acetylgalactosaminyltransferase 2 soluble form]	reviewed	2
Q10472	Polypeptide N-acetylgalactosaminyltransferase 1 (EC 2.4.1.41) (Polypeptide GalNAc transferase 1) (GalNAc-T1) (pp-GaNTase 1) (Protein-UDP acetylgalactosaminyltransferase 1) (UDP-GalNAc:polypeptide N-acetylgalactosaminyltransferase 1) [Cleaved into: Polypeptide N-acetylgalactosaminyltransferase 1 soluble form]	reviewed	2
Q8NCW6	Polypeptide N-acetylgalactosaminyltransferase 11 (EC 2.4.1.41) (Polypeptide GalNAc transferase 11) (GalNAc-T11) (pp-GaNTase 11) (Protein-UDP acetylgalactosaminyltransferase 11) (UDP-GalNAc:polypeptide N-acetylgalactosaminyltransferase 11)	reviewed	2
Q7Z4T8	Inactive polypeptide N-acetylgalactosaminyltransferase-like protein 5 (Polypeptide GalNAc transferase 15) (GalNAc-T15) (pp-GaNTase 15) (Protein-UDP acetylgalactosaminyltransferase 15) (UDP-GalNAc:polypeptide N-acetylgalactosaminyltransferase 15)	reviewed	2
Q8N428	Polypeptide N-acetylgalactosaminyltransferase 16 (EC 2.4.1.41) (Polypeptide GalNAc transferase 16) (GalNAc-T16) (Polypeptide GalNAc transferase-like protein 1) (GalNAc-T-like protein 1) (pp-GaNTase-like protein 1) (Polypeptide N-acetylgalactosaminyltransferase-like protein 1) (Protein-UDP acetylgalactosaminyltransferase-like protein 1) (UDP-GalNAc:polypeptide N-acetylgalactosaminyltransferase-lik…	reviewed	2
Q96FL9	Polypeptide N-acetylgalactosaminyltransferase 14 (EC 2.4.1.41) (Polypeptide GalNAc transferase 14) (GalNAc-T14) (pp-GaNTase 14) (Protein-UDP acetylgalactosaminyltransferase 14) (UDP-GalNAc:polypeptide N-acetylgalactosaminyltransferase 14)	reviewed	2
Q86SF2	N-acetylgalactosaminyltransferase 7 (EC 2.4.1.-) (Polypeptide GalNAc transferase 7) (GalNAc-T7) (pp-GaNTase 7) (Protein-UDP acetylgalactosaminyltransferase 7) (UDP-GalNAc:polypeptide N-acetylgalactosaminyltransferase 7)	reviewed	2
Q86SR1	Polypeptide N-acetylgalactosaminyltransferase 10 (EC 2.4.1.41) (Polypeptide GalNAc transferase 10) (GalNAc-T10) (pp-GaNTase 10) (Protein-UDP acetylgalactosaminyltransferase 10) (UDP-GalNAc:polypeptide N-acetylgalactosaminyltransferase 10)	reviewed	2
Q8N3T1	Polypeptide N-acetylgalactosaminyltransferase 15 (EC 2.4.1.41) (Polypeptide GalNAc transferase-like protein 2) (GalNAc-T-like protein 2) (pp-GaNTase-like protein 2) (Polypeptide N-acetylgalactosaminyltransferase-like protein 2) (Protein-UDP acetylgalactosaminyltransferase-like protein 2) (UDP-GalNAc:polypeptide N-acetylgalactosaminyltransferase-like protein 2)	reviewed	2
Q14435	Polypeptide N-acetylgalactosaminyltransferase 3 (EC 2.4.1.41) (Polypeptide GalNAc transferase 3) (GalNAc-T3) (pp-GaNTase 3) (Protein-UDP acetylgalactosaminyltransferase 3) (UDP-GalNAc:polypeptide N-acetylgalactosaminyltransferase 3)	reviewed	2
Q6IS24	Polypeptide N-acetylgalactosaminyltransferase 17 (EC 2.4.1.41) (Polypeptide GalNAc transferase-like protein 3) (GalNAc-T-like protein 3) (pp-GaNTase-like protein 3) (Protein-UDP acetylgalactosaminyltransferase-like protein 3) (UDP-GalNAc:polypeptide N-acetylgalactosaminyltransferase-like protein 3) (Williams-Beuren syndrome chromosomal region 17 protein)	reviewed	2
Q6P9A2	Polypeptide N-acetylgalactosaminyltransferase 18 (EC 2.4.1.41) (Polypeptide GalNAc transferase 18) (GalNAc-T18) (Polypeptide GalNAc transferase-like protein 4) (GalNAc-T-like protein 4) (pp-GaNTase-like protein 4) (Polypeptide N-acetylgalactosaminyltransferase-like protein 4) (Protein-UDP acetylgalactosaminyltransferase-like protein 4) (UDP-GalNAc:polypeptide N-acetylgalactosaminyltransferase-lik…	reviewed	2
Q7Z7M9	Polypeptide N-acetylgalactosaminyltransferase 5 (EC 2.4.1.41) (Polypeptide GalNAc transferase 5) (GalNAc-T5) (pp-GaNTase 5) (Protein-UDP acetylgalactosaminyltransferase 5) (UDP-GalNAc:polypeptide N-acetylgalactosaminyltransferase 5)	reviewed	2
Q8IUC8	Polypeptide N-acetylgalactosaminyltransferase 13 (EC 2.4.1.41) (Polypeptide GalNAc transferase 13) (GalNAc-T13) (pp-GaNTase 13) (Protein-UDP acetylgalactosaminyltransferase 13) (UDP-GalNAc:polypeptide N-acetylgalactosaminyltransferase 13)	reviewed	2
Q8IXK2	Polypeptide N-acetylgalactosaminyltransferase 12 (EC 2.4.1.41) (Polypeptide GalNAc transferase 12) (GalNAc-T12) (pp-GaNTase 12) (Protein-UDP acetylgalactosaminyltransferase 12) (UDP-GalNAc:polypeptide N-acetylgalactosaminyltransferase 12)	reviewed	2
Q8N4A0	Polypeptide N-acetylgalactosaminyltransferase 4 (EC 2.4.1.41) (Polypeptide GalNAc transferase 4) (GalNAc-T4) (pp-GaNTase 4) (Protein-UDP acetylgalactosaminyltransferase 4) (UDP-GalNAc:polypeptide N-acetylgalactosaminyltransferase 4)	reviewed	2
Q9HCQ5	Polypeptide N-acetylgalactosaminyltransferase 9 (EC 2.4.1.41) (Polypeptide GalNAc transferase 9) (GalNAc-T9) (pp-GaNTase 9) (Protein-UDP acetylgalactosaminyltransferase 9) (UDP-GalNAc:polypeptide N-acetylgalactosaminyltransferase 9)	reviewed	2
Q8NCL4	Polypeptide N-acetylgalactosaminyltransferase 6 (EC 2.4.1.41) (Polypeptide GalNAc transferase 6) (GalNAc-T6) (pp-GaNTase 6) (Protein-UDP acetylgalactosaminyltransferase 6) (UDP-GalNAc:polypeptide N-acetylgalactosaminyltransferase 6)	reviewed	2
B2R6A7	Glucosylceramidase (EC 3.2.1.45)	unreviewed	2
A0A068F658	Glucosylceramidase (EC 3.2.1.45)	unreviewed	2
D3DV87	Glucosylceramidase (EC 3.2.1.45)	unreviewed	2
B7Z6S9	Glucosylceramidase (EC 3.2.1.45)	unreviewed	2
B7Z6E6	Glucosylceramidase (EC 3.2.1.45)	unreviewed	2
B7Z7G9	Glucosylceramidase (EC 3.2.1.45)	unreviewed	2
B4DHT6	Glucosylceramidase (EC 3.2.1.45)	unreviewed	2
A0A068F753	Glucosylceramidase (EC 3.2.1.45)	unreviewed	2
A0A068F4C8	Glucosylceramidase (EC 3.2.1.45)	unreviewed	2
A0A068F661	Glucosylceramidase (EC 3.2.1.45)	unreviewed	2
A0A0G2JLB3	Glucosylceramidase (EC 3.2.1.45)	unreviewed	2
A0A0G2JNZ5	Glucosylceramidase (EC 3.2.1.45)	unreviewed	2
A0A0G2JNZ0	Glucosylceramidase (EC 3.2.1.45)	unreviewed	2
B7Z731	Glucosylceramidase (EC 3.2.1.45)	unreviewed	2
A0A068FB60	Glucosylceramidase (EC 3.2.1.45)	unreviewed	2
B4DMV8	Glucosylceramidase (EC 3.2.1.45)	unreviewed	2
B3KQW3	Glucosylceramidase (EC 3.2.1.45)	unreviewed	2
A0A068F579	Glucosylceramidase (EC 3.2.1.45)	unreviewed	2
P04062	Glucosylceramidase (EC 3.2.1.45) (Acid beta-glucosidase) (Alglucerase) (Beta-glucocerebrosidase) (Beta-GC) (D-glucosyl-N-acylsphingosine glucohydrolase) (Imiglucerase)	reviewed	2
A0A024R0D9	Chitinase, acidic, isoform CRA_a	unreviewed	2
A0A024R969	Chitinase 3-like 1 (Cartilage glycoprotein-39), isoform CRA_a	unreviewed	2
Q5VUV5	Acidic mammalian chitinase (Fragment)	unreviewed	2
D6REY1	Chitotriosidase-1	unreviewed	2
A5D6V7	CHIA protein (Fragment)	unreviewed	2
A8K3T7	cDNA FLJ76132, highly similar to Homo sapiens chitinase, acidic (CHIA), mRNA	unreviewed	2
E9PR52	Chitinase-3-like protein 2 (Fragment)	unreviewed	2
E9PIX1	Chitinase-3-like protein 2 (Fragment)	unreviewed	2
Q2VT96	Chitinase family protein 3 (Fragment)	unreviewed	2
E9PP75	Chitinase-3-like protein 2 (Fragment)	unreviewed	2
Q86YN0	Oviductin	unreviewed	2
H0Y3U8	Chitinase-3-like protein 1 (Fragment)	unreviewed	2
H7BXH6	Acidic mammalian chitinase	unreviewed	2
H0YE91	Chitinase-3-like protein 2 (Fragment)	unreviewed	2
E9PPX4	Chitinase-3-like protein 2 (Fragment)	unreviewed	2
H0YD88	Chitinase-3-like protein 2 (Fragment)	unreviewed	2
E9PRL9	Chitinase-3-like protein 2 (Fragment)	unreviewed	2
E9PII8	Chitinase-3-like protein 2 (Fragment)	unreviewed	2
Q1M0P3	Chitinase family protein V2	unreviewed	2
Q1M0P4	Chitinase family protein V1	unreviewed	2
Q9NY41	Cartilage glycoprotein-39 (Fragment)	unreviewed	2
B2RA77	cDNA, FLJ94743, highly similar to Homo sapiens oviductal glycoprotein 1, 120kDa (mucin 9, oviductin) (OVGP1), mRNA	unreviewed	2
E9PLJ2	Acidic mammalian chitinase (Fragment)	unreviewed	2
Q6ZNK1	FLJ00314 protein (Fragment)	unreviewed	2
Q53FH2	Chitinase 3-like 2 variant (Fragment)	unreviewed	2
B3KTE6	cDNA FLJ38139 fis, clone D9OST2002397, weakly similar to Chitinase-3-like protein 1	unreviewed	2
B4DHP1	cDNA FLJ57304, highly similar to Oviduct-specific glycoprotein	unreviewed	2
Q59HH5	Oviduct-specific glycoprotein variant (Fragment)	unreviewed	2
B4DQD7	cDNA FLJ51043, highly similar to Oviduct-specific glycoprotein	unreviewed	2
B4DWY0	cDNA FLJ52433, highly similar to Oviduct-specific glycoprotein	unreviewed	2
Q15782	Chitinase-3-like protein 2 (Chondrocyte protein 39) (YKL-39)	reviewed	2
Q13231	Chitotriosidase-1 (EC 3.2.1.14) (Chitinase-1)	reviewed	2
P36222	Chitinase-3-like protein 1 (39 kDa synovial protein) (Cartilage glycoprotein 39) (CGP-39) (GP-39) (hCGP-39) (YKL-40)	reviewed	2
Q9BZP6	Acidic mammalian chitinase (AMCase) (EC 3.2.1.14) (Lung-specific protein TSA1902)	reviewed	2
Q12889	Oviduct-specific glycoprotein (Estrogen-dependent oviduct protein) (Mucin-9) (Oviductal glycoprotein) (Oviductin)	reviewed	2
P57054	Phosphatidylinositol N-acetylglucosaminyltransferase subunit P (EC 2.4.1.198) (Down syndrome critical region protein 5) (Down syndrome critical region protein C) (Phosphatidylinositol-glycan biosynthesis class P protein) (PIG-P)	reviewed	2
A7LFP5	Beta-mannosidase (EC 3.2.1.25)	unreviewed	2
E9PFW2	Beta-mannosidase	unreviewed	2
A8K6D3	cDNA FLJ75873, highly similar to Homo sapiens mannosidase, beta A, lysosomal (MANBA), mRNA	unreviewed	2
B4DT18	cDNA FLJ50201, highly similar to Beta-mannosidase	unreviewed	2
Q59EG5	Mannosidase, beta A, lysosomal variant (Fragment)	unreviewed	2
O00462	Beta-mannosidase (EC 3.2.1.25) (Lysosomal beta A mannosidase) (Mannanase) (Mannase)	reviewed	2
V9GYN5	Alpha-galactosidase (EC 3.2.1.-)	unreviewed	2
Q53Y83	Alpha-galactosidase (EC 3.2.1.-)	unreviewed	2
A0A024R1Q5	Alpha-galactosidase (EC 3.2.1.-)	unreviewed	2
B4DLT5	Alpha-galactosidase (EC 3.2.1.-)	unreviewed	2
Q53HF3	Alpha-galactosidase (EC 3.2.1.-) (Fragment)	unreviewed	2
A0A0S3Q2A7	Galactosidase, alpha (Fragment)	unreviewed	2
P17050	Alpha-N-acetylgalactosaminidase (EC 3.2.1.49) (Alpha-galactosidase B)	reviewed	2
P06280	Alpha-galactosidase A (EC 3.2.1.22) (Alpha-D-galactosidase A) (Alpha-D-galactoside galactohydrolase) (Melibiase) (Agalsidase)	reviewed	2
Q9UQ53	Alpha-1,3-mannosyl-glycoprotein 4-beta-N-acetylglucosaminyltransferase B (EC 2.4.1.145) (N-glycosyl-oligosaccharide-glycoprotein N-acetylglucosaminyltransferase IVb) (GlcNAc-T IVb) (GnT-IVb) (N-acetylglucosaminyltransferase IVb) (UDP-N-acetylglucosamine: alpha-1,3-D-mannoside beta-1,4-N-acetylglucosaminyltransferase IVb)	reviewed	2
Q9UBM8	Alpha-1,3-mannosyl-glycoprotein 4-beta-N-acetylglucosaminyltransferase C (EC 2.4.1.145) (N-acetylglucosaminyltransferase IV homolog) (hGnT-IV-H) (N-glycosyl-oligosaccharide-glycoprotein N-acetylglucosaminyltransferase IVc) (GlcNAc-T IVc) (GnT-IVc) (N-acetylglucosaminyltransferase IVc) (UDP-N-acetylglucosamine: alpha-1,3-D-mannoside beta-1,4-N-acetylglucosaminyltransferase IVc)	reviewed	2
Q9UM21	Alpha-1,3-mannosyl-glycoprotein 4-beta-N-acetylglucosaminyltransferase A (EC 2.4.1.145) (N-glycosyl-oligosaccharide-glycoprotein N-acetylglucosaminyltransferase IVa) (GlcNAc-T IVa) (GnT-IVa) (N-acetylglucosaminyltransferase IVa) (UDP-N-acetylglucosamine: alpha-1,3-D-mannoside beta-1,4-N-acetylglucosaminyltransferase IVa) [Cleaved into: Alpha-1,3-mannosyl-glycoprotein 4-beta-N-acetylglucosaminyltr…	reviewed	2
Q9P2W7	Galactosylgalactosylxylosylprotein 3-beta-glucuronosyltransferase 1 (EC 2.4.1.135) (Beta-1,3-glucuronyltransferase 1) (Glucuronosyltransferase P) (GlcAT-P) (UDP-GlcUA:glycoprotein beta-1,3-glucuronyltransferase) (GlcUAT-P)	reviewed	2
O94766	Galactosylgalactosylxylosylprotein 3-beta-glucuronosyltransferase 3 (EC 2.4.1.135) (Beta-1,3-glucuronyltransferase 3) (Glucuronosyltransferase I) (GlcAT-I) (UDP-GlcUA:Gal beta-1,3-Gal-R glucuronyltransferase) (GlcUAT-I)	reviewed	2
Q9NPZ5	Galactosylgalactosylxylosylprotein 3-beta-glucuronosyltransferase 2 (EC 2.4.1.135) (Beta-1,3-glucuronyltransferase 2) (GlcAT-D) (UDP-glucuronosyltransferase S) (GlcAT-S) (Glucuronosyltransferase S)	reviewed	2
B4DYV7	cDNA FLJ54806, highly similar to Homo sapiens meningioma expressed antigen 5 (MGEA5), mRNA	unreviewed	2
H7C3X0	Protein O-GlcNAcase (Fragment)	unreviewed	2
O60502	Protein O-GlcNAcase (OGA) (EC 3.2.1.169) (Beta-N-acetylglucosaminidase) (Beta-N-acetylhexosaminidase) (Beta-hexosaminidase) (Meningioma-expressed antigen 5) (N-acetyl-beta-D-glucosaminidase) (N-acetyl-beta-glucosaminidase) (Nuclear cytoplasmic O-GlcNAcase and acetyltransferase) (NCOAT)	reviewed	2
Q9H488	GDP-fucose protein O-fucosyltransferase 1 (EC 2.4.1.221) (Peptide-O-fucosyltransferase 1) (O-FucT-1)	reviewed	2
Q8NCR0	UDP-GalNAc:beta-1,3-N-acetylgalactosaminyltransferase 2 (Beta-1,3-GalNAc-T2) (EC 2.4.1.313) (Beta-1,3-N-acetylgalactosaminyltransferase II)	reviewed	2
Q96L58	Beta-1,3-galactosyltransferase 6 (Beta-1,3-GalTase 6) (Beta3Gal-T6) (Beta3GalT6) (EC 2.4.1.134) (GAG GalTII) (Galactosyltransferase II) (Galactosylxylosylprotein 3-beta-galactosyltransferase) (UDP-Gal:betaGal beta 1,3-galactosyltransferase polypeptide 6)	reviewed	2
J3KT84	Hexosaminidase D (Fragment)	unreviewed	2
J3QKL0	Hexosaminidase D	unreviewed	2
J3KRH3	Hexosaminidase D (Fragment)	unreviewed	2
K7EIV9	Hexosaminidase D (Fragment)	unreviewed	2
J3QLN1	Hexosaminidase D (Fragment)	unreviewed	2
B7Z4F0	cDNA FLJ57845, moderately similar to Mus musculus hexosaminidase containing (Hexdc), mRNA	unreviewed	2
B7Z2X3	cDNA FLJ57850, moderately similar to Mus musculus hexosaminidase containing (Hexdc), mRNA (cDNA, FLJ78984, highly similar to Mus musculus hexosaminidase containing (Hexdc), mRNA)	unreviewed	2
Q8WVB3	Hexosaminidase D (EC 3.2.1.52) (Beta-N-acetylhexosaminidase) (Beta-hexosaminidase D) (Hexosaminidase domain-containing protein) (N-acetyl-beta-galactosaminidase)	reviewed	2
O60513	Beta-1,4-galactosyltransferase 4 (Beta-1,4-GalTase 4) (Beta4Gal-T4) (b4Gal-T4) (EC 2.4.1.-) (UDP-Gal:beta-GlcNAc beta-1,4-galactosyltransferase 4) (UDP-galactose:beta-N-acetylglucosamine beta-1,4-galactosyltransferase 4) [Includes: N-acetyllactosamine synthase (EC 2.4.1.90) (Nal synthase); Lactotriaosylceramide beta-1,4-galactosyltransferase (EC 2.4.1.275) (Beta-N-acetylglucosaminyl-glycolipid be…	reviewed	2
O60512	Beta-1,4-galactosyltransferase 3 (Beta-1,4-GalTase 3) (Beta4Gal-T3) (b4Gal-T3) (EC 2.4.1.-) (UDP-Gal:beta-GlcNAc beta-1,4-galactosyltransferase 3) (UDP-galactose:beta-N-acetylglucosamine beta-1,4-galactosyltransferase 3) [Includes: N-acetyllactosamine synthase (EC 2.4.1.90) (Nal synthase); Beta-N-acetylglucosaminylglycopeptide beta-1,4-galactosyltransferase (EC 2.4.1.38); Beta-N-acetylglucosaminy…	reviewed	2
P15291	Beta-1,4-galactosyltransferase 1 (Beta-1,4-GalTase 1) (Beta4Gal-T1) (b4Gal-T1) (EC 2.4.1.-) (UDP-Gal:beta-GlcNAc beta-1,4-galactosyltransferase 1) (UDP-galactose:beta-N-acetylglucosamine beta-1,4-galactosyltransferase 1) [Cleaved into: Processed beta-1,4-galactosyltransferase 1] [Includes: Lactose synthase A protein (EC 2.4.1.22); N-acetyllactosamine synthase (EC 2.4.1.90) (Nal synthase); Beta-N-…	reviewed	2
O43286	Beta-1,4-galactosyltransferase 5 (Beta-1,4-GalTase 5) (Beta4Gal-T5) (b4Gal-T5) (EC 2.4.1.-) (Beta-1,4-GalT II) (UDP-Gal:beta-GlcNAc beta-1,4-galactosyltransferase 5) (UDP-galactose:beta-N-acetylglucosamine beta-1,4-galactosyltransferase 5)	reviewed	2
O60909	Beta-1,4-galactosyltransferase 2 (Beta-1,4-GalTase 2) (Beta4Gal-T2) (b4Gal-T2) (EC 2.4.1.-) (UDP-Gal:beta-GlcNAc beta-1,4-galactosyltransferase 2) (UDP-galactose:beta-N-acetylglucosamine beta-1,4-galactosyltransferase 2) [Includes: Lactose synthase A protein (EC 2.4.1.22); N-acetyllactosamine synthase (EC 2.4.1.90) (Nal synthase); Beta-N-acetylglucosaminylglycopeptide beta-1,4-galactosyltransfera…	reviewed	2
Q9UBX8	Beta-1,4-galactosyltransferase 6 (Beta-1,4-GalTase 6) (Beta4Gal-T6) (b4Gal-T6) (UDP-Gal:beta-GlcNAc beta-1,4-galactosyltransferase 6) (UDP-galactose:beta-N-acetylglucosamine beta-1,4-galactosyltransferase 6) [Includes: Glucosylceramide beta-1,4-galactosyltransferase (EC 2.4.1.274) (Lactosylceramide synthase) (LacCer synthase) (UDP-Gal:glucosylceramide beta-1,4-galactosyltransferase)]	reviewed	2
Q9NS00	Glycoprotein-N-acetylgalactosamine 3-beta-galactosyltransferase 1 (EC 2.4.1.122) (B3Gal-T8) (Core 1 O-glycan T-synthase) (Core 1 UDP-galactose:N-acetylgalactosamine-alpha-R beta 1,3-galactosyltransferase 1) (Beta-1,3-galactosyltransferase) (Core 1 beta1,3-galactosyltransferase 1) (C1GalT1) (Core 1 beta3-Gal-T1)	reviewed	2
Q5NDL2	EGF domain-specific O-linked N-acetylglucosamine transferase (EC 2.4.1.255) (Extracellular O-linked N-acetylglucosamine transferase)	reviewed	2
Q9Y2G5	GDP-fucose protein O-fucosyltransferase 2 (EC 2.4.1.221) (Peptide-O-fucosyltransferase 2) (O-FucT-2)	reviewed	2
Q8IYK4	Procollagen galactosyltransferase 2 (EC 2.4.1.50) (Collagen beta(1-O)galactosyltransferase 2) (ColGalT 2) (Glycosyltransferase 25 family member 2) (Hydroxylysine galactosyltransferase 2)	reviewed	2
Q8NBJ5	Procollagen galactosyltransferase 1 (EC 2.4.1.50) (Collagen beta(1-O)galactosyltransferase 1) (ColGalT 1) (Glycosyltransferase 25 family member 1) (Hydroxylysine galactosyltransferase 1)	reviewed	2
Q9UBV7	Beta-1,4-galactosyltransferase 7 (Beta-1,4-GalTase 7) (Beta4Gal-T7) (b4Gal-T7) (EC 2.4.1.-) (UDP-Gal:beta-GlcNAc beta-1,4-galactosyltransferase 7) (UDP-galactose:beta-N-acetylglucosamine beta-1,4-galactosyltransferase 7) [Includes: Xylosylprotein 4-beta-galactosyltransferase (EC 2.4.1.133) (Proteoglycan UDP-galactose:beta-xylose beta1,4-galactosyltransferase I) (UDP-galactose:beta-xylose beta-1,4…	reviewed	2
Q10469	Alpha-1,6-mannosyl-glycoprotein 2-beta-N-acetylglucosaminyltransferase (EC 2.4.1.143) (Beta-1,2-N-acetylglucosaminyltransferase II) (GlcNAc-T II) (GNT-II) (Mannoside acetylglucosaminyltransferase 2) (N-glycosyl-oligosaccharide-glycoprotein N-acetylglucosaminyltransferase II)	reviewed	2
Q86Y38	Xylosyltransferase 1 (EC 2.4.2.26) (Peptide O-xylosyltransferase 1) (Xylosyltransferase I) (XT-I) (XylT-I)	reviewed	2
Q9H1B5	Xylosyltransferase 2 (EC 2.4.2.26) (Peptide O-xylosyltransferase 1) (Xylosyltransferase II) (XT-II) (XylT-II)	reviewed	2
Q16394	Exostosin-1 (EC 2.4.1.224) (EC 2.4.1.225) (Glucuronosyl-N-acetylglucosaminyl-proteoglycan/N-acetylglucosaminyl-proteoglycan 4-alpha-N-acetylglucosaminyltransferase) (Multiple exostoses protein 1) (Putative tumor suppressor protein EXT1)	reviewed	2
Q92935	Exostosin-like 1 (EC 2.4.1.224) (Exostosin-L) (Glucuronosyl-N-acetylglucosaminyl-proteoglycan 4-alpha-N-acetylglucosaminyltransferase) (Multiple exostosis-like protein)	reviewed	2
Q93063	Exostosin-2 (EC 2.4.1.224) (EC 2.4.1.225) (Glucuronosyl-N-acetylglucosaminyl-proteoglycan/N-acetylglucosaminyl-proteoglycan 4-alpha-N-acetylglucosaminyltransferase) (Multiple exostoses protein 2) (Putative tumor suppressor protein EXT2)	reviewed	2
O43909	Exostosin-like 3 (EC 2.4.1.223) (EXT-related protein 1) (Glucuronyl-galactosyl-proteoglycan 4-alpha-N-acetylglucosaminyltransferase) (Hereditary multiple exostoses gene isolog) (Multiple exostosis-like protein 3) (Putative tumor suppressor protein EXTL3)	reviewed	2
O60568	Multifunctional procollagen lysine hydroxylase and glycosyltransferase LH3 [Includes: Procollagen-lysine,2-oxoglutarate 5-dioxygenase 3 (EC 1.14.11.4) (Lysyl hydroxylase 3) (LH3); Procollagen glycosyltransferase (EC 2.4.1.50) (EC 2.4.1.66) (Galactosylhydroxylysine-glucosyltransferase) (Procollagen galactosyltransferase) (Procollagen glucosyltransferase)]	reviewed	2
Q13454	Tumor suppressor candidate 3 (Dolichyl-diphosphooligosaccharide--protein glycosyltransferase subunit TUSC3) (Oligosaccharyl transferase subunit TUSC3) (Magnesium uptake/transporter TUSC3) (Protein N33)	reviewed	2
Q16739	Ceramide glucosyltransferase (EC 2.4.1.80) (GLCT-1) (Glucosylceramide synthase) (GCS) (UDP-glucose ceramide glucosyltransferase) (UDP-glucose:N-acylsphingosine D-glucosyltransferase)	reviewed	2
O75752	UDP-GalNAc:beta-1,3-N-acetylgalactosaminyltransferase 1 (Beta-1,3-GalNAc-T1) (EC 2.4.1.79) (Beta-1,3-galactosyltransferase 3) (Beta-1,3-GalTase 3) (Beta3Gal-T3) (Beta3GalT3) (b3Gal-T3) (Beta-3-Gx-T3) (Galactosylgalactosylglucosylceramide beta-D-acetyl-galactosaminyltransferase) (Globoside synthase) (UDP-N-acetylgalactosamine:globotriaosylceramide beta-1,3-N-acetylgalactosaminyltransferase)	reviewed	2
O43825	Beta-1,3-galactosyltransferase 2 (Beta-1,3-GalTase 2) (Beta3Gal-T2) (Beta3GalT2) (EC 2.4.1.86) (UDP-galactose:2-acetamido-2-deoxy-D-glucose 3beta-galactosyltransferase 2)	reviewed	2
Q9BYC5	Alpha-(1,6)-fucosyltransferase (Alpha1-6FucT) (EC 2.4.1.68) (Fucosyltransferase 8) (GDP-L-Fuc:N-acetyl-beta-D-glucosaminide alpha1,6-fucosyltransferase) (GDP-fucose--glycoprotein fucosyltransferase) (Glycoprotein 6-alpha-L-fucosyltransferase)	reviewed	2
O43280	Trehalase (EC 3.2.1.28) (Alpha,alpha-trehalase) (Alpha,alpha-trehalose glucohydrolase)	reviewed	2
Q9Y644	Beta-1,3-N-acetylglucosaminyltransferase radical fringe (EC 2.4.1.222) (O-fucosylpeptide 3-beta-N-acetylglucosaminyltransferase)	reviewed	2
O00587	Beta-1,3-N-acetylglucosaminyltransferase manic fringe (EC 2.4.1.222) (O-fucosylpeptide 3-beta-N-acetylglucosaminyltransferase)	reviewed	2
Q8NES3	Beta-1,3-N-acetylglucosaminyltransferase lunatic fringe (EC 2.4.1.222) (O-fucosylpeptide 3-beta-N-acetylglucosaminyltransferase)	reviewed	2
Q8N6G5	Chondroitin sulfate N-acetylgalactosaminyltransferase 2 (EC 2.4.1.174) (Chondroitin beta-1,4-N-acetylgalactosaminyltransferase 2) (Beta4GalNAcT-2) (GalNAcT-2)	reviewed	2
Q8TDX6	Chondroitin sulfate N-acetylgalactosaminyltransferase 1 (CsGalNAcT-1) (EC 2.4.1.174) (Chondroitin beta-1,4-N-acetylgalactosaminyltransferase 1) (Beta4GalNAcT-1)	reviewed	2
Q70JA7	Chondroitin sulfate synthase 3 (EC 2.4.1.175) (EC 2.4.1.226) (Carbohydrate synthase 2) (Chondroitin glucuronyltransferase 3) (Chondroitin synthase 2) (ChSy-2) (Glucuronosyl-N-acetylgalactosaminyl-proteoglycan 4-beta-N-acetylgalactosaminyltransferase II) (N-acetylgalactosaminyl-proteoglycan 3-beta-glucuronosyltransferase 3) (N-acetylgalactosaminyltransferase 3)	reviewed	2
Q86X52	Chondroitin sulfate synthase 1 (EC 2.4.1.175) (EC 2.4.1.226) (Chondroitin glucuronyltransferase 1) (Chondroitin synthase 1) (ChSy-1) (Glucuronosyl-N-acetylgalactosaminyl-proteoglycan 4-beta-N-acetylgalactosaminyltransferase 1) (N-acetylgalactosaminyl-proteoglycan 3-beta-glucuronosyltransferase 1) (N-acetylgalactosaminyltransferase 1)	reviewed	2
Q6Y288	Beta-1,3-glucosyltransferase (Beta3Glc-T) (EC 2.4.1.-) (Beta 3-glucosyltransferase) (Beta-3-glycosyltransferase-like)	reviewed	2
Q8TBF5	Phosphatidylinositol-glycan biosynthesis class X protein (PIG-X)	reviewed	3
Q9HCG7	Non-lysosomal glucosylceramidase (NLGase) (EC 3.2.1.45) (Beta-glucocerebrosidase 2) (Beta-glucosidase 2) (Glucosylceramidase 2)	reviewed	3
O15294	UDP-N-acetylglucosamine--peptide N-acetylglucosaminyltransferase 110 kDa subunit (EC 2.4.1.255) (O-GlcNAc transferase subunit p110) (O-linked N-acetylglucosamine transferase 110 kDa subunit)	reviewed	3
Q8NFI3	Cytosolic endo-beta-N-acetylglucosaminidase (ENGase) (EC 3.2.1.96)	reviewed	3
Q9UNA3	Alpha-1,4-N-acetylglucosaminyltransferase (Alpha4GnT) (EC 2.4.1.-)	reviewed	3
Q9NPC4	Lactosylceramide 4-alpha-galactosyltransferase (EC 2.4.1.228) (Alpha-1,4-N-acetylglucosaminyltransferase) (Alpha-1,4-galactosyltransferase) (Alpha4Gal-T1) (CD77 synthase) (Globotriaosylceramide synthase) (Gb3 synthase) (P1/Pk synthase) (UDP-galactose:beta-D-galactosyl-beta1-R 4-alpha-D-galactosyltransferase)	reviewed	3
Q8WZA1	Protein O-linked-mannose beta-1,2-N-acetylglucosaminyltransferase 1 (POMGnT1) (EC 2.4.1.-) (UDP-GlcNAc:alpha-D-mannoside beta-1,2-N-acetylglucosaminyltransferase I.2) (GnT I.2)	reviewed	3
P26572	Alpha-1,3-mannosyl-glycoprotein 2-beta-N-acetylglucosaminyltransferase (EC 2.4.1.101) (N-glycosyl-oligosaccharide-glycoprotein N-acetylglucosaminyltransferase I) (GNT-I) (GlcNAc-T I)	reviewed	3
Q93093	Truncated lysosomal acid alpha-mannosidase (EC 3.2.1.24)	unreviewed	3
Q16706	Alpha-mannosidase 2 (EC 3.2.1.114) (Golgi alpha-mannosidase II) (AMan II) (Man II) (Mannosidase alpha class 2A member 1) (Mannosyl-oligosaccharide 1,3-1,6-alpha-mannosidase)	reviewed	3
O00754	Lysosomal alpha-mannosidase (Laman) (EC 3.2.1.24) (Lysosomal acid alpha-mannosidase) (Mannosidase alpha class 2B member 1) (Mannosidase alpha-B) [Cleaved into: Lysosomal alpha-mannosidase A peptide; Lysosomal alpha-mannosidase B peptide; Lysosomal alpha-mannosidase C peptide; Lysosomal alpha-mannosidase D peptide; Lysosomal alpha-mannosidase E peptide]	reviewed	3
P49641	Alpha-mannosidase 2x (EC 3.2.1.114) (Alpha-mannosidase IIx) (Man IIx) (Mannosidase alpha class 2A member 2) (Mannosyl-oligosaccharide 1,3-1,6-alpha-mannosidase)	reviewed	3
Q9NUD9	GPI mannosyltransferase 2 (EC 2.4.1.-) (GPI mannosyltransferase II) (GPI-MT-II) (Phosphatidylinositol-glycan biosynthesis class V protein) (PIG-V)	reviewed	3
A0A024RCB5	Chitinase domain containing 1, isoform CRA_a	unreviewed	3
E9PPA0	Chitinase domain-containing protein 1 (Fragment)	unreviewed	3
H0YC89	Chitinase domain-containing protein 1 (Fragment)	unreviewed	3
B4DN31	cDNA FLJ55809	unreviewed	3
C9J2Z5	Alpha-amylase 2B (Fragment)	unreviewed	3
B7Z705	cDNA FLJ56160	unreviewed	3
H0YEA3	Chitinase domain-containing protein 1 (Fragment)	unreviewed	3
Q9BWS9	Chitinase domain-containing protein 1 (Stabilin-1-interacting chitinase-like protein) (SI-CLP)	reviewed	3
H3BS10	Beta-hexosaminidase (EC 3.2.1.52)	unreviewed	3
H3BP20	Beta-hexosaminidase (EC 3.2.1.52)	unreviewed	3
B4DVA7	Beta-hexosaminidase (EC 3.2.1.52)	unreviewed	3
A0A024RAJ6	Beta-hexosaminidase (EC 3.2.1.52)	unreviewed	3
A0A0S2Z3W3	Hexosaminidase A isoform 1 (Fragment)	unreviewed	3
Q5URX0	Beta-hexosaminidase subunit beta (ENC-1AS) (Epididymis luminal protein 248) (Epididymis secretory protein Li 111)	unreviewed	3
H3BTD4	Beta-hexosaminidase subunit alpha	unreviewed	3
A0A0S2Z3M0	Hexosaminidase A isoform 5 (Fragment)	unreviewed	3
A0A0S2Z3U8	Hexosaminidase A isoform 4 (Fragment)	unreviewed	3
A0A0S2Z3L7	Hexosaminidase A isoform 3 (Fragment)	unreviewed	3
Q9BVJ8	HEXA protein (Fragment)	unreviewed	3
A0A087WUJ7	Uncharacterized protein	unreviewed	3
H0YA83	Beta-hexosaminidase subunit beta (Fragment)	unreviewed	3
H3BU85	Beta-hexosaminidase subunit alpha (Fragment)	unreviewed	3
H0Y9B6	Beta-hexosaminidase subunit beta (Fragment)	unreviewed	3
Q6Y1I9	Lactase-phlorizin hydrolase-1 (Fragment)	unreviewed	3
G3XL49	Hexosaminidase A (Fragment)	unreviewed	3
G3XL82	Hexosaminidase A (Fragment)	unreviewed	3
B4DVL8	cDNA FLJ50884, highly similar to Beta-hexosaminidase alpha chain	unreviewed	3
B4DMX7	cDNA FLJ60712, moderately similar to Beta-hexosaminidase alpha chain	unreviewed	3
H0Y9M3	Beta-hexosaminidase subunit beta (Fragment)	unreviewed	3
G3XL79	Hexosaminidase A (Fragment)	unreviewed	3
P07686	Beta-hexosaminidase subunit beta (EC 3.2.1.52) (Beta-N-acetylhexosaminidase subunit beta) (Hexosaminidase subunit B) (Cervical cancer proto-oncogene 7 protein) (HCC-7) (N-acetyl-beta-glucosaminidase subunit beta) [Cleaved into: Beta-hexosaminidase subunit beta chain B; Beta-hexosaminidase subunit beta chain A]	reviewed	3
P06865	Beta-hexosaminidase subunit alpha (EC 3.2.1.52) (Beta-N-acetylhexosaminidase subunit alpha) (Hexosaminidase subunit A) (N-acetyl-beta-glucosaminidase subunit alpha)	reviewed	3
A0A024R7A5	Maltase-glucoamylase (Alpha-glucosidase), isoform CRA_a (Fragment)	unreviewed	4
A0A024R8Q1	Glucosidase, alpha acid (Pompe disease, glycogen storage disease type II), isoform CRA_a	unreviewed	4
B7Z5V6	cDNA FLJ57046, highly similar to Lysosomal alpha-glucosidase	unreviewed	4
A0A0J9YX77	Maltase-glucoamylase, intestinal (Fragment)	unreviewed	4
I3L2V9	Lysosomal alpha-glucosidase (Fragment)	unreviewed	4
E7ER45	Maltase-glucoamylase, intestinal	unreviewed	4
Q8TE24	Maltase-glucoamylase (Fragment)	unreviewed	4
A0A0J9YVZ3	Maltase-glucoamylase, intestinal (Fragment)	unreviewed	4
O43451	Maltase-glucoamylase, intestinal [Includes: Maltase (EC 3.2.1.20) (Alpha-glucosidase); Glucoamylase (EC 3.2.1.3) (Glucan 1,4-alpha-glucosidase)]	reviewed	4
P10253	Lysosomal alpha-glucosidase (EC 3.2.1.20) (Acid maltase) (Aglucosidase alfa) [Cleaved into: 76 kDa lysosomal alpha-glucosidase; 70 kDa lysosomal alpha-glucosidase]	reviewed	4
Q2M2H8	Probable maltase-glucoamylase 2 (Maltase-glucoamylase (alpha-glucosidase) pseudogene) [Includes: Glucoamylase (EC 3.2.1.3) (Glucan 1,4-alpha-glucosidase)]	reviewed	4
O94777	Dolichol phosphate-mannose biosynthesis regulatory protein (Dolichol-phosphate mannose synthase subunit 2) (DPM synthase subunit 2)	reviewed	4
Q9Y6A1	Protein O-mannosyl-transferase 1 (EC 2.4.1.109) (Dolichyl-phosphate-mannose--protein mannosyltransferase 1)	reviewed	4
Q9UKY4	Protein O-mannosyl-transferase 2 (EC 2.4.1.109) (Dolichyl-phosphate-mannose--protein mannosyltransferase 2)	reviewed	4
Q9NTJ4	Alpha-mannosidase 2C1 (EC 3.2.1.24) (Alpha mannosidase 6A8B) (Alpha-D-mannoside mannohydrolase) (Mannosidase alpha class 2C member 1)	reviewed	4
Q9P2X0	Dolichol-phosphate mannosyltransferase subunit 3 (Dolichol-phosphate mannose synthase subunit 3) (DPM synthase subunit 3) (Dolichyl-phosphate beta-D-mannosyltransferase subunit 3) (Mannose-P-dolichol synthase subunit 3) (MPD synthase subunit 3) (Prostin-1)	reviewed	4
G1UI17	Glycogen debranching enzyme (Fragment)	unreviewed	4
A0A0S2A4E4	Amylo-1, 6-glucosidase, 4-alpha-glucanotransferase (Glycogen debranching enzyme, glycogen storage disease type III), isoform CRA_b (Glycogen debranching protein)	unreviewed	4
A0A0M4G3H8	Amylo-alpha-1, 6-glucosidase, 4-alpha-glucanotransferaseprovided	unreviewed	4
P35573	Glycogen debranching enzyme (Glycogen debrancher) [Includes: 4-alpha-glucanotransferase (EC 2.4.1.25) (Oligo-1,4-1,4-glucantransferase); Amylo-alpha-1,6-glucosidase (Amylo-1,6-glucosidase) (EC 3.2.1.33) (Dextrin 6-alpha-D-glucosidase)]	reviewed	4
Q9NYU2	UDP-glucose:glycoprotein glucosyltransferase 1 (UGT1) (hUGT1) (EC 2.4.1.-) (UDP--Glc:glycoprotein glucosyltransferase) (UDP-glucose ceramide glucosyltransferase-like 1)	reviewed	4
Q9NYU1	UDP-glucose:glycoprotein glucosyltransferase 2 (UGT2) (hUGT2) (EC 2.4.1.-) (UDP--Glc:glycoprotein glucosyltransferase 2) (UDP-glucose ceramide glucosyltransferase-like 1)	reviewed	4
O60762	Dolichol-phosphate mannosyltransferase subunit 1 (EC 2.4.1.83) (Dolichol-phosphate mannose synthase subunit 1) (DPM synthase subunit 1) (Dolichyl-phosphate beta-D-mannosyltransferase subunit 1) (Mannose-P-dolichol synthase subunit 1) (MPD synthase subunit 1)	reviewed	4
Q92685	Dol-P-Man:Man(5)GlcNAc(2)-PP-Dol alpha-1,3-mannosyltransferase (EC 2.4.1.258) (Asparagine-linked glycosylation protein 3 homolog) (Dol-P-Man-dependent alpha(1-3)-mannosyltransferase) (Dolichyl-P-Man:Man(5)GlcNAc(2)-PP-dolichyl mannosyltransferase) (Dolichyl-phosphate-mannose--glycolipid alpha-mannosyltransferase) (Not56-like protein)	reviewed	4
Q9H6U8	Alpha-1,2-mannosyltransferase ALG9 (EC 2.4.1.259) (EC 2.4.1.261) (Asparagine-linked glycosylation protein 9 homolog) (Disrupted in bipolar disorder protein 1) (Dol-P-Man:Man(6)GlcNAc(2)-PP-Dol alpha-1,2-mannosyltransferase) (Dol-P-Man:Man(8)GlcNAc(2)-PP-Dol alpha-1,2-mannosyltransferase)	reviewed	4
Q9BV10	Dol-P-Man:Man(7)GlcNAc(2)-PP-Dol alpha-1,6-mannosyltransferase (EC 2.4.1.260) (Asparagine-linked glycosylation protein 12 homolog) (hALG12) (Dolichyl-P-Man:Man(7)GlcNAc(2)-PP-dolichyl-alpha-1,6-mannosyltransferase) (Mannosyltransferase ALG12 homolog) (Membrane protein SB87)	reviewed	4
Q92611	ER degradation-enhancing alpha-mannosidase-like protein 1	reviewed	4
Q9BV94	ER degradation-enhancing alpha-mannosidase-like protein 2	reviewed	4
Q9BZQ6	ER degradation-enhancing alpha-mannosidase-like protein 3 (EC 3.2.1.113) (Alpha-1,2-mannosidase EDEM3)	reviewed	4
Q8N2P4	alpha-1,2-Mannosidase (EC 3.2.1.-)	unreviewed	4
Q9UFZ8	alpha-1,2-Mannosidase (EC 3.2.1.-)	unreviewed	4
O60476	Mannosyl-oligosaccharide 1,2-alpha-mannosidase IB (EC 3.2.1.113) (Mannosidase alpha class 1A member 2) (Processing alpha-1,2-mannosidase IB) (Alpha-1,2-mannosidase IB)	reviewed	4
Q9UKM7	Endoplasmic reticulum mannosyl-oligosaccharide 1,2-alpha-mannosidase (EC 3.2.1.113) (ER alpha-1,2-mannosidase) (ER mannosidase 1) (ERMan1) (Man9GlcNAc2-specific-processing alpha-mannosidase) (Mannosidase alpha class 1B member 1)	reviewed	4
Q9NR34	Mannosyl-oligosaccharide 1,2-alpha-mannosidase IC (EC 3.2.1.113) (HMIC) (Mannosidase alpha class 1C member 1) (Processing alpha-1,2-mannosidase IC) (Alpha-1,2-mannosidase IC)	reviewed	4
P33908	Mannosyl-oligosaccharide 1,2-alpha-mannosidase IA (EC 3.2.1.113) (Man(9)-alpha-mannosidase) (Man9-mannosidase) (Mannosidase alpha class 1A member 1) (Processing alpha-1,2-mannosidase IA) (Alpha-1,2-mannosidase IA)	reviewed	4
E9PGM4	1,4-alpha-glucan-branching enzyme	unreviewed	4
B4DNJ3	cDNA FLJ57129, highly similar to 1,4-alpha-glucan branching enzyme	unreviewed	4
Q59ET0	Glucan, branching enzyme 1 variant (Fragment)	unreviewed	4
B4DUF1	cDNA FLJ59760, highly similar to 1,4-alpha-glucan branching enzyme	unreviewed	4
Q2TAA5	GDP-Man:Man(3)GlcNAc(2)-PP-Dol alpha-1,2-mannosyltransferase (EC 2.4.1.131) (Asparagine-linked glycosylation protein 11 homolog) (Glycolipid 2-alpha-mannosyltransferase)	reviewed	4
Q9BT22	Chitobiosyldiphosphodolichol beta-mannosyltransferase (EC 2.4.1.142) (Asparagine-linked glycosylation protein 1 homolog) (Beta-1,4-mannosyltransferase) (GDP-Man:GlcNAc2-PP-dolichol mannosyltransferase) (GDP-mannose-dolichol diphosphochitobiose mannosyltransferase) (Mannosyltransferase-1) (MT-1) (hMat-1)	reviewed	4
Q9H553	Alpha-1,3/1,6-mannosyltransferase ALG2 (EC 2.4.1.132) (EC 2.4.1.257) (Asparagine-linked glycosylation protein 2 homolog) (GDP-Man:Man(1)GlcNAc(2)-PP-Dol alpha-1,3-mannosyltransferase) (GDP-Man:Man(1)GlcNAc(2)-PP-dolichol mannosyltransferase) (GDP-Man:Man(2)GlcNAc(2)-PP-Dol alpha-1,6-mannosyltransferase)	reviewed	4
V9HWJ0	Epididymis secretory sperm binding protein Li 164nA	unreviewed	4
B4DJ30	cDNA FLJ61290, highly similar to Neutral alpha-glucosidase AB	unreviewed	4
Q9BS14	GANAB protein (Fragment)	unreviewed	4
E9PKU7	Neutral alpha-glucosidase AB	unreviewed	4
F5H6X6	Neutral alpha-glucosidase AB	unreviewed	4
Q2M2A3	Glucosidase, alpha neutral C	unreviewed	4
A0A024R592	Glucosidase, alpha neutral AB, isoform CRA_b	unreviewed	4
B4DZ53	cDNA FLJ59643, highly similar to Neutral alpha-glucosidase AB	unreviewed	4
B4DIW2	cDNA FLJ54035, highly similar to Neutral alpha-glucosidase AB	unreviewed	4
B4DSM6	cDNA FLJ54057, highly similar to Neutral alpha-glucosidase AB	unreviewed	4
Q14697	Neutral alpha-glucosidase AB (EC 3.2.1.84) (Alpha-glucosidase 2) (Glucosidase II subunit alpha)	reviewed	4
Q8TET4	Neutral alpha-glucosidase C (EC 3.2.1.20)	reviewed	4
Q92535	Phosphatidylinositol N-acetylglucosaminyltransferase subunit C (EC 2.4.1.198) (Phosphatidylinositol-glycan biosynthesis class C protein) (PIG-C)	reviewed	4
Q92521	GPI mannosyltransferase 3 (EC 2.4.1.-) (GPI mannosyltransferase III) (GPI-MT-III) (Phosphatidylinositol-glycan biosynthesis class B protein) (PIG-B)	reviewed	4
P37287	Phosphatidylinositol N-acetylglucosaminyltransferase subunit A (EC 2.4.1.198) (GlcNAc-PI synthesis protein) (Phosphatidylinositol-glycan biosynthesis class A protein) (PIG-A)	reviewed	4
Q9H3S5	GPI mannosyltransferase 1 (EC 2.4.1.-) (GPI mannosyltransferase I) (GPI-MT-I) (Phosphatidylinositol-glycan biosynthesis class M protein) (PIG-M)	reviewed	4
Q9H3H5	UDP-N-acetylglucosamine--dolichyl-phosphate N-acetylglucosaminephosphotransferase (EC 2.7.8.15) (GlcNAc-1-P transferase) (G1PT) (GPT) (N-acetylglucosamine-1-phosphate transferase)	reviewed	4
P46977	Dolichyl-diphosphooligosaccharide--protein glycosyltransferase subunit STT3A (Oligosaccharyl transferase subunit STT3A) (STT3-A) (EC 2.4.99.18) (B5) (Integral membrane protein 1) (Transmembrane protein TMC)	reviewed	4
Q8TCJ2	Dolichyl-diphosphooligosaccharide--protein glycosyltransferase subunit STT3B (Oligosaccharyl transferase subunit STT3B) (STT3-B) (EC 2.4.99.18) (Source of immunodominant MHC-associated peptides homolog)	reviewed	4
Q9Y672	Dolichyl pyrophosphate Man9GlcNAc2 alpha-1,3-glucosyltransferase (EC 2.4.1.267) (Asparagine-linked glycosylation protein 6 homolog) (Dol-P-Glc:Man(9)GlcNAc(2)-PP-Dol alpha-1,3-glucosyltransferase) (Dolichyl-P-Glc:Man9GlcNAc2-PP-dolichyl glucosyltransferase)	reviewed	4
Q9BVK2	Probable dolichyl pyrophosphate Glc1Man9GlcNAc2 alpha-1,3-glucosyltransferase (EC 2.4.1.265) (Asparagine-linked glycosylation protein 8 homolog) (Dol-P-Glc:Glc(1)Man(9)GlcNAc(2)-PP-dolichyl alpha-1,3-glucosyltransferase) (Dolichyl-P-Glc:Glc1Man9GlcNAc2-PP-dolichyl glucosyltransferase)	reviewed	4
Q9Y673	Dolichyl-phosphate beta-glucosyltransferase (DolP-glucosyltransferase) (EC 2.4.1.117) (Asparagine-linked glycosylation protein 5 homolog)	reviewed	4
Q5BKT4	Dol-P-Glc:Glc(2)Man(9)GlcNAc(2)-PP-Dol alpha-1,2-glucosyltransferase (EC 2.4.1.256) (Alpha-1,2-glucosyltransferase ALG10-A) (Alpha-2-glucosyltransferase ALG10-A) (Asparagine-linked glycosylation protein 10 homolog A)	reviewed	4
Q5I7T1	Putative Dol-P-Glc:Glc(2)Man(9)GlcNAc(2)-PP-Dol alpha-1,2-glucosyltransferase (EC 2.4.1.256) (Alpha-1,2-glucosyltransferase ALG10-A) (Alpha-2-glucosyltransferase ALG10-B) (Asparagine-linked glycosylation protein 10 homolog B) (Potassium channel regulator 1)	reviewed	4
P04843	Dolichyl-diphosphooligosaccharide--protein glycosyltransferase subunit 1 (Dolichyl-diphosphooligosaccharide--protein glycosyltransferase 67 kDa subunit) (Ribophorin I) (RPN-I) (Ribophorin-1)	reviewed	4
P39656	Dolichyl-diphosphooligosaccharide--protein glycosyltransferase 48 kDa subunit (DDOST 48 kDa subunit) (Oligosaccharyl transferase 48 kDa subunit)	reviewed	4
P04844	Dolichyl-diphosphooligosaccharide--protein glycosyltransferase subunit 2 (Dolichyl-diphosphooligosaccharide--protein glycosyltransferase 63 kDa subunit) (RIBIIR) (Ribophorin II) (RPN-II) (Ribophorin-2)	reviewed	4
P61803	Dolichyl-diphosphooligosaccharide--protein glycosyltransferase subunit DAD1 (Oligosaccharyl transferase subunit DAD1) (Defender against cell death 1) (DAD-1)	reviewed	4
B8ZZE2	Mannosyl-oligosaccharide glucosidase	unreviewed	4
C9J8D4	Mannosyl-oligosaccharide glucosidase (Fragment)	unreviewed	4
Q58F09	Glucosidase I	unreviewed	4
C9JDQ1	Mannosyl-oligosaccharide glucosidase (Fragment)	unreviewed	4
A8K9K4	cDNA FLJ75504, highly similar to Homo sapiens glucosidase I, mRNA	unreviewed	4
Q13724	Mannosyl-oligosaccharide glucosidase (EC 3.2.1.106) (Processing A-glucosidase I)	reviewed	4
